# Supplementary material for: 9-Ethyl-3-(imidazo[1,2-a]pyrimidin-3-yl)-9H-carbazole
Source: Acta Crystallogr Sect E Struct Rep Online. 2008 Nov 22;64(Pt 12):o2407. doi: 10.1107/S1600536808038300 (PMC2959935; doi:10.1107/S1600536808038300)
Supplement: Supplementary file 1 [file e-64-o2407-sup1.cif]

##############################################################################
###                                                                        ###
###        Electronic paper (Acta Crystallographica Section E)             ###
###                                                                        ###
##############################################################################
#                                                                            #
# This CIF contains the data in a paper accepted for publication in Acta     #
# Crystallographica Section E. It conforms to the requirements of Notes      #
# for Authors for Section E, and has been peer reviewed under the auspices   #
# of the IUCr Commission on Journals.                                        #
#                                                                            #
# Full details of the Crystallographic Information File format               #
# are given in the paper "The Crystallographic Information File (CIF):       #
# a New Standard Archive File for Crystallography" by S. R. Hall, F. H.      #
# Allen and I. D. Brown [Acta Cryst. (1991), A47, 655-685].                  #
#                                                                            #
# The current version of the core CIF dictionary is obtainable from          #
# ftp://ftp.iucr.org/pub/cif_core.dic. The current version number is 2.4.    #
#                                                                            #
# Software is freely available for graphical display of the structure(s) in  #
# this CIF.  For information consult the CIF home page http://www.iucr.org/  #
# cif/home.html                                                              #
#                                                                            #
# This file may be used for bona fide research purposes within the           #
# scientific community so long as proper attribution is given to the journal # 
# article from which it was obtained.                                        #
#                                                                            #
##############################################################################
                                             
data_I
_audit_creation_method     SHELXL-97
_chemical_name_systematic
;
9-Ethyl-3-(imidazo[1,2-<i>a</i>]pyrimidin-3-yl)-9<i>H</i>-carbazole
;
_chemical_name_common     ?
_chemical_formula_moiety     'C20 H16 N4'
_chemical_formula_sum     'C20 H16 N4'
_chemical_formula_iupac     'C20 H16 N4'
_chemical_formula_weight     312.37
_chemical_melting_point     ?
_symmetry_cell_setting     Monoclinic
_symmetry_space_group_name_H-M     'P 21/c'
_symmetry_space_group_name_Hall     '-P 2ybc'
loop_
    _symmetry_equiv_pos_as_xyz
    'x, y, z'
    '-x, y+1/2, -z+1/2'
    '-x, -y, -z'
    'x, -y-1/2, z-1/2'
_cell_length_a     13.9106(3)
_cell_length_b     9.3187(2)
_cell_length_c     12.9047(3)
_cell_angle_alpha     90.00
_cell_angle_beta     112.7120(10)
_cell_angle_gamma     90.00
_cell_volume     1543.10(6)
_cell_formula_units_Z     4
_cell_measurement_reflns_used     3698
_cell_measurement_theta_min     2.7
_cell_measurement_theta_max     30.19
_cell_measurement_temperature     100.00(10)
_exptl_crystal_description     prism
_exptl_crystal_colour     yellow
_exptl_crystal_size_max     0.36
_exptl_crystal_size_mid     0.32
_exptl_crystal_size_min     0.28
_exptl_crystal_density_diffrn     1.345
_exptl_crystal_density_meas     1.345
_exptl_crystal_density_method     'not measured'
_exptl_crystal_F_000     656
_exptl_absorpt_coefficient_mu     0.083
_exptl_absorpt_correction_type     none
_exptl_absorpt_process_details     ?
_exptl_absorpt_correction_T_min     ?
_exptl_absorpt_correction_T_max     ?
_exptl_special_details
;
;
_diffrn_ambient_temperature     100.00(10)
_diffrn_radiation_type     MoK\a
_diffrn_radiation_wavelength     0.71073
_diffrn_radiation_source     'fine-focus sealed tube'
_diffrn_radiation_monochromator     graphite
_diffrn_measurement_device_type     'Bruker SMART CCD area-detector'
_diffrn_measurement_method     '\w and \f'
_diffrn_detector_area_resol_mean     ?
_diffrn_reflns_number     11748
_diffrn_reflns_av_R_equivalents     0.0330
_diffrn_reflns_av_sigmaI/netI     0.0407
_diffrn_reflns_theta_min     1.59
_diffrn_reflns_theta_max     25.02
_diffrn_reflns_theta_full     25.02
_diffrn_measured_fraction_theta_max     1.000
_diffrn_measured_fraction_theta_full     1.000
_diffrn_reflns_limit_h_min     -16
_diffrn_reflns_limit_h_max     16
_diffrn_reflns_limit_k_min     -11
_diffrn_reflns_limit_k_max     11
_diffrn_reflns_limit_l_min     -15
_diffrn_reflns_limit_l_max     15
_diffrn_standards_number     0
_diffrn_standards_interval_count     .
_diffrn_standards_interval_time     .
_diffrn_standards_decay_%     .
_refine_special_details
;
Refinement of <i>F</i>^2^ against ALL reflections. The weighted <i>R</i>-factor
<i>wR</i> and goodness of fit <i>S</i> are based on <i>F</i>^2^, conventional
<i>R</i>-factors <i>R</i> are based on <i>F</i>, with <i>F</i> set to zero for
negative <i>F</i>^2^. The threshold expression of <i>F</i>^2^ >
\s(<i>F</i>^2^) is used only for calculating <i>R</i>-factors(gt) <i>etc</i>.
and is not relevant to the choice of reflections for refinement.
<i>R</i>-factors based on <i>F</i>^2^ are statistically about twice as large
as those based on <i>F</i>, and <i>R</i>- factors based on ALL data will be
even larger.
;
_reflns_number_total     2717
_reflns_number_gt     1991
_reflns_threshold_expression     I>2\s(I)
_refine_ls_structure_factor_coef     Fsqd
_refine_ls_matrix_type     full
_refine_ls_R_factor_all     0.0423
_refine_ls_R_factor_gt     0.0303
_refine_ls_wR_factor_gt     0.0698
_refine_ls_wR_factor_ref     0.0719
_refine_ls_goodness_of_fit_ref     0.905
_refine_ls_restrained_S_all     0.905
_refine_ls_number_reflns     2717
_refine_ls_number_parameters     218
_refine_ls_number_restraints     0
_refine_ls_hydrogen_treatment     constr
_refine_ls_weighting_scheme     calc
_refine_ls_weighting_details
                 'calc w=1/[\s^2^(Fo^2^)+(0.0416P)^2^] where P=(Fo^2^+2Fc^2^)/3'
_atom_sites_solution_hydrogens     geom
_atom_sites_solution_primary     direct
_atom_sites_solution_secondary     difmap
_refine_ls_shift/su_max     0.001
_refine_ls_shift/su_mean     0.000
_refine_diff_density_max     0.190
_refine_diff_density_min     -0.185
_refine_ls_extinction_method     'SHELXL97 (Sheldrick, 2008)'
_refine_ls_extinction_coef     0.0063(8)
_refine_ls_extinction_expression
                                  'Fc^*^=kFc[1+0.001xFc^2^\l^3^/sin(2\q)]^-1/4^'
loop_
    _atom_type_symbol
    _atom_type_description
    _atom_type_scat_dispersion_real
    _atom_type_scat_dispersion_imag
    _atom_type_scat_source
    'N' 'N' 0.0061 0.0033
                         'International Tables Vol C Tables 4.2.6.8 and 6.1.1.4'
    'C' 'C' 0.0033 0.0016
                         'International Tables Vol C Tables 4.2.6.8 and 6.1.1.4'
    'H' 'H' 0.0000 0.0000
                         'International Tables Vol C Tables 4.2.6.8 and 6.1.1.4'
_computing_data_collection     'SMART (Bruker, 2001)'
_computing_cell_refinement     'SAINT (Bruker, 2001)'
_computing_data_reduction     'SAINT (Bruker, 2001)'
_computing_structure_solution     'SHELXS97 (Sheldrick, 2008)'
_computing_structure_refinement     'SHELXL97 (Sheldrick, 2008)'
_computing_molecular_graphics     'ORTEP-3 for Windows (Farrugia, 1997)'
_computing_publication_material     'WinGX (Farrugia, 1999)'
loop_
    _atom_site_type_symbol
    _atom_site_label
    _atom_site_fract_x
    _atom_site_fract_y
    _atom_site_fract_z
    _atom_site_U_iso_or_equiv
    _atom_site_adp_type
    _atom_site_calc_flag
    _atom_site_refinement_flags
    _atom_site_occupancy
    _atom_site_disorder_assembly
    _atom_site_disorder_group
    N N4 1.35147(8) 0.58921(11) 0.45030(9) 0.0200(3) Uani d . 1 . .
    N N3 0.96458(8) 0.19984(11) 0.66711(9) 0.0225(3) Uani d . 1 . .
    N N1 0.85050(8) 0.05126(11) 0.51971(9) 0.0209(3) Uani d . 1 . .
    N N2 0.98239(8) 0.20433(11) 0.50125(8) 0.0166(3) Uani d . 1 . .
    C C17 1.37034(10) 0.48850(14) 0.38158(10) 0.0196(3) Uani d . 1 . .
    C C16 1.43492(10) 0.49764(15) 0.32235(11) 0.0256(3) Uani d . 1 . .
    H H16 1.4741 0.5797 0.3258 0.031 Uiso calc R 1 . .
    C C14 1.43902(10) 0.38125(15) 0.25828(11) 0.0279(4) Uani d . 1 . .
    H H14 1.4817 0.3852 0.2179 0.033 Uiso calc R 1 . .
    C C13 1.38043(10) 0.25737(15) 0.25257(11) 0.0253(3) Uani d . 1 . .
    H H13 1.3845 0.1805 0.2085 0.030 Uiso calc R 1 . .
    C C12 1.31683(10) 0.24836(14) 0.31163(11) 0.0210(3) Uani d . 1 . .
    H H12 1.2784 0.1656 0.3081 0.025 Uiso calc R 1 . .
    C C11 1.31059(9) 0.36437(13) 0.37670(10) 0.0179(3) Uani d . 1 . .
    C C10 1.25171(9) 0.39349(13) 0.44510(10) 0.0166(3) Uani d . 1 . .
    C C9 1.17866(9) 0.31495(13) 0.47090(10) 0.0171(3) Uani d . 1 . .
    H H9 1.1602 0.2230 0.4422 0.021 Uiso calc R 1 . .
    C C8 1.13349(9) 0.37494(13) 0.53988(10) 0.0171(3) Uani d . 1 . .
    C C7 1.16524(10) 0.51203(13) 0.58548(10) 0.0195(3) Uani d . 1 . .
    H H7 1.1364 0.5503 0.6336 0.023 Uiso calc R 1 . .
    C C24 1.23750(10) 0.59182(14) 0.56155(10) 0.0203(3) Uani d . 1 . .
    H H24 1.2575 0.6824 0.5927 0.024 Uiso calc R 1 . .
    C C23 1.27953(9) 0.53254(13) 0.48938(10) 0.0180(3) Uani d . 1 . .
    C C18 1.39561(10) 0.73286(13) 0.47180(11) 0.0248(3) Uani d . 1 . .
    H H18A 1.4685 0.7281 0.4827 0.030 Uiso calc R 1 . .
    H H18B 1.3919 0.7690 0.5406 0.030 Uiso calc R 1 . .
    C C19 1.33998(11) 0.83644(15) 0.37712(12) 0.0305(4) Uani d . 1 . .
    H H19A 1.3718 0.9294 0.3954 0.046 Uiso calc R 1 . .
    H H19B 1.2680 0.8430 0.3668 0.046 Uiso calc R 1 . .
    H H19C 1.3449 0.8025 0.3091 0.046 Uiso calc R 1 . .
    C C6 1.04213(10) 0.29149(14) 0.66997(11) 0.0223(3) Uani d . 1 . .
    H H6 1.0810 0.3451 0.7331 0.027 Uiso calc R 1 . .
    C C4 0.92857(10) 0.14710(13) 0.56400(10) 0.0181(3) Uani d . 1 . .
    C C1 0.82339(10) 0.02090(13) 0.41227(11) 0.0214(3) Uani d . 1 . .
    H H1 0.7709 -0.0464 0.3802 0.026 Uiso calc R 1 . .
    C C2 0.86906(10) 0.08412(13) 0.34325(11) 0.0205(3) Uani d . 1 . .
    H H2 0.8445 0.0624 0.2671 0.025 Uiso calc R 1 . .
    C C3 0.94900(10) 0.17667(13) 0.38901(10) 0.0184(3) Uani d . 1 . .
    H H3 0.9804 0.2203 0.3453 0.022 Uiso calc R 1 . .
    C C5 1.05729(10) 0.29722(13) 0.57133(10) 0.0173(3) Uani d . 1 . .
loop_
    _atom_site_aniso_label
    _atom_site_aniso_U_11
    _atom_site_aniso_U_22
    _atom_site_aniso_U_33
    _atom_site_aniso_U_12
    _atom_site_aniso_U_13
    _atom_site_aniso_U_23
    N4 0.0182(6) 0.0194(6) 0.0212(6) -0.0032(5) 0.0064(5) 0.0020(5)
    N3 0.0221(6) 0.0286(7) 0.0179(6) -0.0029(5) 0.0090(5) -0.0014(5)
    N1 0.0186(6) 0.0214(6) 0.0225(7) -0.0001(5) 0.0076(5) 0.0002(5)
    N2 0.0167(6) 0.0193(6) 0.0148(6) 0.0011(5) 0.0071(5) 0.0008(5)
    C17 0.0145(7) 0.0257(8) 0.0166(7) 0.0018(6) 0.0038(6) 0.0037(6)
    C16 0.0167(7) 0.0315(8) 0.0279(8) -0.0014(6) 0.0077(7) 0.0065(7)
    C14 0.0189(8) 0.0413(9) 0.0273(8) 0.0068(7) 0.0131(7) 0.0075(7)
    C13 0.0199(8) 0.0338(9) 0.0225(8) 0.0065(7) 0.0087(6) 0.0006(7)
    C12 0.0164(7) 0.0244(8) 0.0205(7) 0.0019(6) 0.0054(6) 0.0029(6)
    C11 0.0138(7) 0.0219(7) 0.0161(7) 0.0021(6) 0.0038(6) 0.0032(6)
    C10 0.0151(7) 0.0194(7) 0.0130(7) 0.0022(6) 0.0030(6) 0.0023(6)
    C9 0.0178(7) 0.0164(7) 0.0145(7) -0.0006(6) 0.0033(6) 0.0006(6)
    C8 0.0159(7) 0.0206(7) 0.0129(7) 0.0015(6) 0.0034(6) 0.0021(6)
    C7 0.0207(7) 0.0228(7) 0.0146(7) 0.0040(6) 0.0065(6) 0.0006(6)
    C24 0.0219(7) 0.0167(7) 0.0181(7) 0.0001(6) 0.0032(6) -0.0008(6)
    C23 0.0157(7) 0.0200(7) 0.0158(7) 0.0007(6) 0.0033(6) 0.0050(6)
    C18 0.0229(8) 0.0214(8) 0.0284(8) -0.0050(6) 0.0081(6) 0.0026(6)
    C19 0.0288(9) 0.0284(8) 0.0367(9) 0.0029(7) 0.0152(7) 0.0085(7)
    C6 0.0211(7) 0.0286(8) 0.0171(7) -0.0035(6) 0.0072(6) -0.0041(6)
    C4 0.0184(7) 0.0213(7) 0.0166(7) 0.0019(6) 0.0090(6) 0.0031(6)
    C1 0.0180(7) 0.0207(7) 0.0229(8) 0.0011(6) 0.0051(6) -0.0020(6)
    C2 0.0192(7) 0.0238(8) 0.0165(7) 0.0020(6) 0.0048(6) -0.0021(6)
    C3 0.0188(7) 0.0226(8) 0.0141(7) 0.0045(6) 0.0068(6) 0.0013(6)
    C5 0.0160(7) 0.0193(7) 0.0157(7) 0.0008(6) 0.0049(6) -0.0014(6)
_geom_special_details
;
All e.s.d.'s (except the e.s.d. in the dihedral angle between two l.s. planes)
are estimated using the full covariance matrix. The cell e.s.d.'s are taken
into account individually in the estimation of e.s.d.'s in distances, angles
and torsion angles; correlations between e.s.d.'s in cell parameters are only
used when they are defined by crystal symmetry. An approximate (isotropic)
treatment of cell e.s.d.'s is used for estimating e.s.d.'s involving l.s.
planes.
;
loop_
    _geom_bond_atom_site_label_1
    _geom_bond_atom_site_label_2
    _geom_bond_site_symmetry_2
    _geom_bond_distance
    _geom_bond_publ_flag
    N4 C17 . 1.3841(16) ?
    N4 C23 . 1.3871(15) ?
    N4 C18 . 1.4541(15) ?
    N3 C4 . 1.3222(16) ?
    N3 C6 . 1.3652(16) ?
    N1 C1 . 1.3194(15) ?
    N1 C4 . 1.3508(16) ?
    N2 C3 . 1.3640(15) ?
    N2 C5 . 1.3874(15) ?
    N2 C4 . 1.4031(15) ?
    C17 C16 . 1.3889(17) ?
    C17 C11 . 1.4115(17) ?
    C16 C14 . 1.3782(18) ?
    C16 H16 . 0.9300 ?
    C14 C13 . 1.3986(18) ?
    C14 H14 . 0.9300 ?
    C13 C12 . 1.3752(17) ?
    C13 H13 . 0.9300 ?
    C12 C11 . 1.3920(17) ?
    C12 H12 . 0.9300 ?
    C11 C10 . 1.4429(16) ?
    C10 C9 . 1.3929(16) ?
    C10 C23 . 1.4088(17) ?
    C9 C8 . 1.3898(16) ?
    C9 H9 . 0.9300 ?
    C8 C7 . 1.4045(17) ?
    C8 C5 . 1.4646(17) ?
    C7 C24 . 1.3778(17) ?
    C7 H7 . 0.9300 ?
    C24 C23 . 1.3911(17) ?
    C24 H24 . 0.9300 ?
    C18 C19 . 1.5143(18) ?
    C18 H18A . 0.9700 ?
    C18 H18B . 0.9700 ?
    C19 H19A . 0.9600 ?
    C19 H19B . 0.9600 ?
    C19 H19C . 0.9600 ?
    C6 C5 . 1.3693(16) ?
    C6 H6 . 0.9300 ?
    C1 C2 . 1.4074(17) ?
    C1 H1 . 0.9300 ?
    C2 C3 . 1.3499(18) ?
    C2 H2 . 0.9300 ?
    C3 H3 . 0.9300 ?
loop_
    _geom_angle_atom_site_label_1
    _geom_angle_atom_site_label_2
    _geom_angle_atom_site_label_3
    _geom_angle_site_symmetry_1
    _geom_angle_site_symmetry_3
    _geom_angle
    _geom_angle_publ_flag
    C17 N4 C23 . . 108.46(10) ?
    C17 N4 C18 . . 125.16(10) ?
    C23 N4 C18 . . 126.29(11) ?
    C4 N3 C6 . . 104.37(10) ?
    C1 N1 C4 . . 116.31(11) ?
    C3 N2 C5 . . 132.23(10) ?
    C3 N2 C4 . . 120.15(11) ?
    C5 N2 C4 . . 107.14(10) ?
    N4 C17 C16 . . 129.35(12) ?
    N4 C17 C11 . . 109.28(10) ?
    C16 C17 C11 . . 121.37(12) ?
    C14 C16 C17 . . 117.86(13) ?
    C14 C16 H16 . . 121.1 ?
    C17 C16 H16 . . 121.1 ?
    C16 C14 C13 . . 121.53(13) ?
    C16 C14 H14 . . 119.2 ?
    C13 C14 H14 . . 119.2 ?
    C12 C13 C14 . . 120.51(13) ?
    C12 C13 H13 . . 119.7 ?
    C14 C13 H13 . . 119.7 ?
    C13 C12 C11 . . 119.36(12) ?
    C13 C12 H12 . . 120.3 ?
    C11 C12 H12 . . 120.3 ?
    C12 C11 C17 . . 119.38(11) ?
    C12 C11 C10 . . 134.22(12) ?
    C17 C11 C10 . . 106.39(11) ?
    C9 C10 C23 . . 119.86(11) ?
    C9 C10 C11 . . 133.33(12) ?
    C23 C10 C11 . . 106.80(10) ?
    C8 C9 C10 . . 119.59(12) ?
    C8 C9 H9 . . 120.2 ?
    C10 C9 H9 . . 120.2 ?
    C9 C8 C7 . . 119.17(12) ?
    C9 C8 C5 . . 122.22(11) ?
    C7 C8 C5 . . 118.54(11) ?
    C24 C7 C8 . . 122.38(12) ?
    C24 C7 H7 . . 118.8 ?
    C8 C7 H7 . . 118.8 ?
    C7 C24 C23 . . 117.87(12) ?
    C7 C24 H24 . . 121.1 ?
    C23 C24 H24 . . 121.1 ?
    N4 C23 C24 . . 129.87(12) ?
    N4 C23 C10 . . 109.06(10) ?
    C24 C23 C10 . . 121.07(11) ?
    N4 C18 C19 . . 112.72(11) ?
    N4 C18 H18A . . 109.0 ?
    C19 C18 H18A . . 109.0 ?
    N4 C18 H18B . . 109.0 ?
    C19 C18 H18B . . 109.0 ?
    H18A C18 H18B . . 107.8 ?
    C18 C19 H19A . . 109.5 ?
    C18 C19 H19B . . 109.5 ?
    H19A C19 H19B . . 109.5 ?
    C18 C19 H19C . . 109.5 ?
    H19A C19 H19C . . 109.5 ?
    H19B C19 H19C . . 109.5 ?
    N3 C6 C5 . . 113.76(11) ?
    N3 C6 H6 . . 123.1 ?
    C5 C6 H6 . . 123.1 ?
    N3 C4 N1 . . 127.00(11) ?
    N3 C4 N2 . . 111.12(11) ?
    N1 C4 N2 . . 121.88(11) ?
    N1 C1 C2 . . 124.03(12) ?
    N1 C1 H1 . . 118.0 ?
    C2 C1 H1 . . 118.0 ?
    C3 C2 C1 . . 119.18(12) ?
    C3 C2 H2 . . 120.4 ?
    C1 C2 H2 . . 120.4 ?
    C2 C3 N2 . . 118.06(12) ?
    C2 C3 H3 . . 121.0 ?
    N2 C3 H3 . . 121.0 ?
    C6 C5 N2 . . 103.61(10) ?
    C6 C5 C8 . . 131.65(12) ?
    N2 C5 C8 . . 124.72(11) ?
data_global
_journal_date_recd_electronic     2008-10-29
_journal_date_accepted     2008-11-17
_journal_name_full     'Acta Crystallographica, Section E'
_journal_year     2008
_journal_volume     64
_journal_issue     12
_journal_page_first     o2407
_journal_page_last     o2407
_journal_paper_category     QO
_journal_coeditor_code     WW2131
_publ_contact_author
;
 Professor Ping-Hsin Huang
 Cardinal Tien College of Healthcare & Management,
 Taipei 231, Taiwan, R. O. C.
;
_publ_contact_author_email     pshuang@ctcn.edu.tw
_publ_contact_author_fax     886-2-22192721
_publ_contact_author_phone     886-2-22191131
_publ_section_title
;
9-Ethyl-3-(imidazo[1,2-<i>a</i>]pyrimidin-3-yl)-9<i>H</i>-carbazole
;
loop_
    _publ_author_name
    _publ_author_address
    'Huang, Ping-Hsin'
;
Institute of Chemistry
Academia Sinica
Nankang, Taipei
Taiwan,
and Cardinal Tien College of Healthcare and Management
Taipei
Taiwan
;
    'Chen, Guan-Ji'
;
Institute of Chemistry
Academia Sinica
Nankang, Taipei
Taiwan
;
    'Wen, Yuh-Sheng'
;
Institute of Chemistry
Academia Sinica
Nankang, Taipei
Taiwan
;
