# Supplementary material for: 9-Ethyl-3-(imidazo[1,2-a]pyrimidin-3-yl)-9H-carbazole
Source: Acta Crystallogr Sect E Struct Rep Online. 2008 Nov 22;64(Pt 12):o2407. doi: 10.1107/S1600536808038300 (PMC2959935; doi:10.1107/S1600536808038300)
Supplement: Supplementary file 2 [file e-64-o2407-Isup2.hkl]

#
# h,k,l, Fc-squared, Fo-squared, sigma(Fo-squared) and status flag
#
data_I
_shelx_title ' i7644 in P2(1)/c'
_shelx_refln_list_code          4
_shelx_F_calc_maximum      209.77
_exptl_crystal_F_000       656.00
_reflns_d_resolution_high  0.8404
 
loop_
 _symmetry_equiv_pos_as_xyz
 'x, y, z'
 '-x, y+1/2, -z+1/2'
 '-x, -y, -z'
 'x, -y-1/2, z-1/2'
 
_cell_length_a    13.9106
_cell_length_b     9.3187
_cell_length_c    12.9047
_cell_angle_alpha  90.000
_cell_angle_beta  112.712
_cell_angle_gamma  90.000
 
_shelx_F_squared_multiplier     1.000
 
loop_
 _refln_index_h
 _refln_index_k
 _refln_index_l
 _refln_F_squared_calc
 _refln_F_squared_meas
 _refln_F_squared_sigma
 _refln_observed_status
   1   0   0     4639.59     4785.84     37.60 o
   2   0   0      107.27      106.42      5.30 o
   3   0   0     4549.55     4358.93     36.56 o
   4   0   0     2809.07     2642.13     34.44 o
   5   0   0     1148.23     1102.47     19.65 o
   6   0   0     1168.70     1137.53     15.58 o
   7   0   0      319.22      334.42      9.95 o
   8   0   0       99.13       88.83      7.15 o
   9   0   0     1187.01     1287.23     23.01 o
  10   0   0     2742.22     2817.74     45.47 o
  11   0   0      185.47      184.26     13.59 o
  12   0   0       23.86       30.43     12.35 o
  13   0   0        3.38        4.25     12.53 o
  14   0   0       37.94       32.31     16.74 o
  15   0   0      102.00      140.10     29.11 o
   1   1   0      127.17      139.79      2.06 o
   2   1   0       96.55       92.30      2.34 o
   3   1   0      897.98      836.20      7.11 o
   4   1   0      471.39      439.72      6.03 o
   5   1   0      137.83      131.02      5.30 o
   6   1   0     1166.89     1189.42     14.71 o
   7   1   0       13.96       12.25      3.63 o
   8   1   0        9.12        8.70      4.12 o
   9   1   0      702.11      728.54     14.93 o
  10   1   0       72.83       70.12      7.01 o
  11   1   0        1.89        0.99      5.69 o
  12   1   0       87.42       78.43     11.53 o
  13   1   0       51.44       48.23     11.80 o
  14   1   0       27.30       29.41     12.45 o
  15   1   0      714.03      734.07     30.82 o
   0   2   0     1299.21     1110.23     13.56 o
   1   2   0     2540.08     2385.48     24.82 o
   2   2   0     9061.34     8999.64     63.68 o
   3   2   0    14566.21    14445.40     77.00 o
   4   2   0     1064.66     1027.82      9.35 o
   5   2   0      179.11      164.09      4.59 o
   6   2   0       20.75       17.89      2.64 o
   7   2   0      977.27     1064.40     13.18 o
   8   2   0      307.87      319.48      8.72 o
   9   2   0       85.43       90.12      6.17 o
  10   2   0      296.54      309.30     11.80 o
  11   2   0      785.54      794.06     20.51 o
  12   2   0      135.60      137.59     13.45 o
  13   2   0        0.04        0.41     10.60 o
  14   2   0      610.82      688.13     33.09 o
  15   2   0      126.24      111.35     17.06 o
   1   3   0     3860.48     3686.26     30.99 o
   2   3   0      800.41      736.85      8.01 o
   3   3   0        3.23        2.46      1.76 o
   4   3   0      173.23      160.82      4.88 o
   5   3   0     2391.73     2496.88     26.22 o
   6   3   0       14.85       15.10      3.25 o
   7   3   0       93.10       95.86      5.41 o
   8   3   0       54.76       52.01      5.07 o
   9   3   0       21.74       19.79      5.45 o
  10   3   0      227.39      226.82     10.97 o
  11   3   0      194.70      176.20     13.41 o
  12   3   0      111.59      114.01     15.65 o
  13   3   0      107.07       96.83     16.56 o
  14   3   0       13.13       14.34     14.05 o
   0   4   0      583.85      543.10     11.13 o
   1   4   0       61.62       68.42      3.48 o
   2   4   0      376.76      367.17     25.35 o
   3   4   0      140.33      150.68      5.01 o
   4   4   0      243.27      292.07      6.53 o
   5   4   0     2247.18     2261.77     30.51 o
   6   4   0      370.91      351.34      9.52 o
   7   4   0      107.43      105.80      6.06 o
   8   4   0       50.53       50.50      6.15 o
   9   4   0     1208.56     1200.64     23.32 o
  10   4   0      243.98      237.62     14.83 o
  11   4   0      151.96      153.63     13.22 o
  12   4   0       61.67       52.37     13.56 o
  13   4   0       15.97       23.67     13.27 o
  14   4   0      116.17      110.66     18.45 o
   1   5   0     1077.50     1182.97     13.65 o
   2   5   0      540.63      555.51      9.15 o
   3   5   0       82.45       85.78      4.82 o
   4   5   0     1706.69     1708.93     19.92 o
   5   5   0      376.91      363.89      9.33 o
   6   5   0      976.55      967.85     14.40 o
   7   5   0        7.36        6.82      5.36 o
   8   5   0      719.52      720.26     18.42 o
   9   5   0       47.41       46.79      8.12 o
  10   5   0        3.68        5.47      8.31 o
  11   5   0        9.02        7.29      9.17 o
  12   5   0       10.89        8.21     11.78 o
  13   5   0        6.14        4.81     13.44 o
   0   6   0       62.66       58.11      6.40 o
   1   6   0      558.15      565.80     10.21 o
   2   6   0      261.67      243.18      7.53 o
   3   6   0        6.18        7.05      3.47 o
   4   6   0       49.99       50.89      4.69 o
   5   6   0       21.64       22.49      5.45 o
   6   6   0       66.33       61.40      6.83 o
   7   6   0        2.24        3.32      6.04 o
   8   6   0     1323.62     1315.78     28.21 o
   9   6   0      282.56      283.34     16.79 o
  10   6   0        7.05       12.68      9.20 o
  11   6   0      234.89      218.83     21.07 o
  12   6   0       17.08       21.67     14.60 o
   1   7   0      593.15      600.26     12.28 o
   2   7   0       36.35       33.89      5.49 o
   3   7   0        0.81        0.83      4.53 o
   4   7   0      163.86      178.31      8.55 o
   5   7   0       17.62       12.89      5.97 o
   6   7   0      231.79      219.52     11.44 o
   7   7   0      271.84      301.46     14.59 o
   8   7   0      322.19      311.69     18.09 o
   9   7   0       24.71       38.20     10.61 o
  10   7   0       13.07       16.80     11.14 o
  11   7   0       21.23       14.65     13.93 o
   0   8   0       71.06       51.59      9.77 o
   1   8   0     1317.43     1306.61     22.10 o
   2   8   0      210.39      214.82     11.15 o
   3   8   0        4.75        4.55      6.48 o
   4   8   0      279.88      290.67     12.21 o
   5   8   0       20.04       11.61      6.71 o
   6   8   0       92.78       99.93      9.56 o
   7   8   0       53.46       59.19      9.91 o
   8   8   0        0.53        6.18      9.81 o
   9   8   0       63.20       70.62     13.46 o
  10   8   0       86.32       81.12     17.99 o
   1   9   0       48.03       47.11      9.26 o
   2   9   0      347.64      337.47     14.38 o
   3   9   0       25.53       21.11      7.48 o
   4   9   0      158.93      186.31     12.45 o
   5   9   0       56.71       42.37      9.94 o
   6   9   0        7.27        5.13      9.80 o
   7   9   0        8.80        8.16     11.10 o
   8   9   0       84.92       92.72     14.84 o
   0  10   0      352.25      327.16     24.69 o
   1  10   0      167.18      186.54     14.39 o
   2  10   0       95.10       99.69     10.74 o
   3  10   0        1.10        1.35      9.29 o
   4  10   0      222.01      242.20     18.75 o
   5  10   0      316.09      335.11     26.05 o
   6  10   0        3.32        2.44     11.72 o
   1  11   0       15.67       12.16     11.22 o
 -15   1   1        0.80        2.45     12.05 o
 -14   1   1       19.36       12.84     12.42 o
 -13   1   1       47.78       48.20     11.44 o
 -12   1   1      171.86      167.04     10.42 o
 -11   1   1      133.31      128.22      8.89 o
 -10   1   1      130.20      132.95      8.26 o
  -9   1   1       22.50       22.92      4.37 o
  -8   1   1      330.50      347.13      9.19 o
  -7   1   1       18.78       20.80      3.45 o
  -6   1   1        0.25        0.99      2.39 o
  -5   1   1       49.32       55.20      3.45 o
  -4   1   1     2420.53     2298.06     19.30 o
  -3   1   1        0.04        4.00      1.55 o
  -2   1   1      412.28      363.74      4.49 o
  -1   1   1     9476.18     9259.51    107.30 o
   0   1   1     4869.45     4755.67     17.52 o
   1   1   1      854.53      823.22      6.35 o
   2   1   1     9418.50     9632.94     57.05 o
   3   1   1     2625.58     2588.85     21.25 o
   4   1   1      325.84      300.62      5.34 o
   5   1   1        3.74        7.03      2.36 o
   6   1   1     1131.11     1169.24     12.51 o
   7   1   1        0.11        0.90      3.41 o
   8   1   1      116.29      122.70      7.12 o
   9   1   1        2.82        2.26      4.16 o
  10   1   1       20.01       16.14      6.36 o
  11   1   1       51.61       43.88      9.52 o
  12   1   1       56.29       54.78     10.21 o
  13   1   1      203.51      205.38     15.62 o
  14   1   1       17.85       18.78     12.39 o
 -15   2   1      394.09      400.64     29.07 o
 -14   2   1       69.15       79.73     16.68 o
 -13   2   1       18.27       16.57     11.39 o
 -12   2   1        0.19       -1.27      6.77 o
 -11   2   1        0.14       -1.32      5.45 o
 -10   2   1       26.22       22.23      5.64 o
  -9   2   1      395.55      407.82     10.22 o
  -8   2   1      219.12      231.59      7.49 o
  -7   2   1      948.03      982.93     12.63 o
  -6   2   1       21.41       24.69      3.10 o
  -5   2   1       45.62       40.90      3.06 o
  -4   2   1     2666.72     2638.11     18.85 o
  -3   2   1     4589.00     4426.25     28.94 o
  -2   2   1     3795.07     3633.87     20.11 o
  -1   2   1      304.56      314.14      4.38 o
   0   2   1     1014.22      977.36      6.85 o
   1   2   1    10664.22    10440.26     68.25 o
   2   2   1     7971.29     7824.78     49.37 o
   3   2   1      993.60      909.47      9.31 o
   4   2   1       63.51       55.43      3.47 o
   5   2   1        1.11        0.87      2.47 o
   6   2   1       15.70       17.87      3.42 o
   7   2   1      528.47      521.45     10.59 o
   8   2   1     1217.60     1267.26     16.83 o
   9   2   1       30.45       35.33      5.46 o
  10   2   1       29.41       26.57      7.23 o
  11   2   1      111.43      111.31     12.41 o
  12   2   1      422.58      407.59     20.46 o
  13   2   1       56.84       58.75     14.99 o
  14   2   1        1.07        0.49     11.56 o
 -15   3   1       29.11       24.81     15.82 o
 -14   3   1      271.54      274.60     24.10 o
 -13   3   1        1.83       -0.29     11.18 o
 -12   3   1      169.48      165.75     13.82 o
 -11   3   1      208.23      224.61     13.02 o
 -10   3   1       15.19       16.76      5.66 o
  -9   3   1       66.45       79.84      6.91 o
  -8   3   1       12.66        8.30      3.75 o
  -7   3   1      113.33      110.09      5.57 o
  -6   3   1      849.30      918.20     11.88 o
  -5   3   1      130.21      126.48      4.45 o
  -4   3   1        8.41       10.32      2.08 o
  -3   3   1     1180.44     1091.76     10.02 o
  -2   3   1     2108.70     1944.38     13.22 o
  -1   3   1      521.32      486.42      6.88 o
   0   3   1      201.47      162.54      4.24 o
   1   3   1      482.52      435.23      6.17 o
   2   3   1     1168.11     1097.18     10.92 o
   3   3   1     6008.33     6184.87     24.96 o
   4   3   1      987.92     1014.67     11.16 o
   5   3   1       76.77       85.05      4.47 o
   6   3   1      173.97      189.92      6.56 o
   7   3   1        2.22        4.01      3.54 o
   8   3   1        7.45        6.75      4.16 o
   9   3   1      135.11      138.01      8.53 o
  10   3   1        1.46        4.02      6.43 o
  11   3   1       95.00       88.82     11.93 o
  12   3   1       28.67       28.19     12.05 o
  13   3   1       59.21       63.53     14.84 o
  14   3   1       93.20       90.57     18.31 o
 -14   4   1       19.91       15.58     13.64 o
 -13   4   1       15.06       13.76     12.89 o
 -12   4   1      206.34      208.64     15.92 o
 -11   4   1        2.37       -2.78      6.78 o
 -10   4   1       30.57       30.59      7.44 o
  -9   4   1      135.02      133.63      8.32 o
  -8   4   1       17.83        9.88      4.75 o
  -7   4   1     1469.06     1446.65     18.95 o
  -6   4   1     3546.36     3683.64     43.56 o
  -5   4   1      963.15      918.42     10.97 o
  -4   4   1     1370.67     1448.66     12.42 o
  -3   4   1      139.71      144.99      5.02 o
  -2   4   1       90.16       81.68      3.82 o
  -1   4   1      659.15      676.10      8.72 o
   0   4   1       25.52       23.36      2.58 o
   1   4   1     1234.87     1196.57     10.99 o
   2   4   1      103.82       98.25      3.92 o
   3   4   1      114.06       91.25      4.43 o
   4   4   1     3652.18     3797.54     22.86 o
   5   4   1     1403.61     1437.59     16.58 o
   6   4   1      361.77      357.79      9.74 o
   7   4   1      632.10      636.23     11.99 o
   8   4   1       20.08       17.35      5.44 o
   9   4   1       28.63       20.13      6.85 o
  10   4   1       27.34       13.73      9.86 o
  11   4   1       19.88       27.66     11.38 o
  12   4   1       64.25       64.67     14.64 o
  13   4   1        9.50       12.84     13.82 o
 -14   5   1        0.52        0.98     14.44 o
 -13   5   1        7.86        3.05     12.65 o
 -12   5   1       78.29       85.34     13.24 o
 -11   5   1       28.57       26.82      9.74 o
 -10   5   1      394.04      409.62     16.02 o
  -9   5   1      175.11      170.08     11.03 o
  -8   5   1      164.06      184.54     11.17 o
  -7   5   1      424.06      438.00     12.67 o
  -6   5   1      129.28      134.69      6.20 o
  -5   5   1       26.91       37.60      3.83 o
  -4   5   1       14.28        8.56      3.13 o
  -3   5   1      276.30      280.41      7.19 o
  -2   5   1      367.35      415.48      8.17 o
  -1   5   1        0.55        0.29      2.51 o
   0   5   1      312.03      303.71      6.98 o
   1   5   1      507.91      532.79      9.18 o
   2   5   1       28.29       28.04      3.22 o
   3   5   1     1057.94     1001.19     13.13 o
   4   5   1     1991.86     1988.70     18.61 o
   5   5   1       75.99       69.44      5.77 o
   6   5   1       38.84       37.73      5.48 o
   7   5   1      162.60      157.82      9.77 o
   8   5   1      572.85      564.53     19.22 o
   9   5   1     1139.83     1115.38     27.19 o
  10   5   1        3.79        0.03      9.57 o
  11   5   1       53.72       53.10     13.79 o
  12   5   1       45.50       31.15     13.79 o
  13   5   1        3.18        9.71     13.87 o
 -13   6   1        6.91        1.14     13.66 o
 -12   6   1       26.29       26.05     14.34 o
 -11   6   1        4.75        5.50      9.87 o
 -10   6   1       45.99       47.16     10.96 o
  -9   6   1      146.57      150.52     11.53 o
  -8   6   1      583.85      567.31     17.89 o
  -7   6   1      771.42      776.07     17.25 o
  -6   6   1     1514.01     1521.77     19.70 o
  -5   6   1       49.25       49.63      5.21 o
  -4   6   1      116.88      105.41      5.86 o
  -3   6   1      210.51      242.07      7.63 o
  -2   6   1      265.82      258.42      7.66 o
  -1   6   1        6.22       13.53      3.52 o
   0   6   1      213.02      191.30      6.73 o
   1   6   1       51.64       54.20      4.41 o
   2   6   1      475.50      436.64     28.25 o
   3   6   1      413.62      418.18     10.13 o
   4   6   1       53.22       56.39      6.03 o
   5   6   1       18.06       17.65      5.22 o
   6   6   1      507.18      522.93     16.04 o
   7   6   1      726.84      690.10     21.75 o
   8   6   1       58.75       57.95      9.94 o
   9   6   1      117.55      109.82     12.40 o
  10   6   1        0.08        2.98     11.00 o
  11   6   1       20.82       24.99     13.02 o
  12   6   1       76.70       54.36     16.72 o
 -12   7   1      125.79      155.59     21.01 o
 -11   7   1        9.75       13.83     11.22 o
 -10   7   1        7.73        2.63      9.64 o
  -9   7   1      103.72       99.91     11.47 o
  -8   7   1       38.79       37.99      7.88 o
  -7   7   1      346.55      342.24     13.58 o
  -6   7   1      128.64      102.16      7.72 o
  -5   7   1      379.42      364.79     11.50 o
  -4   7   1       59.41       65.23      6.58 o
  -3   7   1      171.11      188.91      8.25 o
  -2   7   1       77.42       73.10      5.95 o
  -1   7   1       10.98        9.32      4.35 o
   0   7   1       16.64       20.69      4.65 o
   1   7   1      116.06      115.83      7.03 o
   2   7   1       41.49       41.46      5.78 o
   3   7   1        2.15        1.42      5.09 o
   4   7   1        2.75        1.91      5.12 o
   5   7   1      397.62      423.03     13.53 o
   6   7   1      637.81      593.61     20.98 o
   7   7   1     1843.09     1724.59     51.37 o
   8   7   1      355.03      338.30     21.96 o
   9   7   1       22.43       18.19     12.67 o
  10   7   1       90.49       72.85     15.75 o
  11   7   1       10.05        4.53     14.07 o
 -10   8   1       41.14       32.20     12.41 o
  -9   8   1       12.83       16.57     10.88 o
  -8   8   1      309.15      308.30     16.93 o
  -7   8   1        3.56        3.67      8.02 o
  -6   8   1      285.75      275.97     12.95 o
  -5   8   1      634.41      603.59     16.51 o
  -4   8   1      308.64      305.60     12.91 o
  -3   8   1      189.82      175.92     10.57 o
  -2   8   1       86.65       82.12      8.25 o
  -1   8   1      178.12      177.30     10.06 o
   0   8   1      102.38      107.59      8.44 o
   1   8   1      106.41      108.97      7.89 o
   2   8   1      143.02      124.95      7.90 o
   3   8   1        2.91        3.17      5.97 o
   4   8   1       36.66       36.69      7.46 o
   5   8   1      128.86      109.42     10.49 o
   6   8   1        3.79        3.49      8.92 o
   7   8   1        1.87        2.88      8.95 o
   8   8   1      202.59      192.41     16.27 o
   9   8   1       45.84       36.35     14.84 o
  10   8   1        0.40       -1.03     13.79 o
  -9   9   1       10.73       13.78     12.35 o
  -8   9   1      117.90      138.49     16.31 o
  -7   9   1        5.13       -0.50     10.18 o
  -6   9   1        1.25        0.39      8.86 o
  -5   9   1        3.22        3.94      7.39 o
  -4   9   1       17.31       12.91      8.54 o
  -3   9   1       11.95       11.61      7.99 o
  -2   9   1      182.36      190.98     13.22 o
  -1   9   1       50.81       51.92      8.47 o
   0   9   1      888.83      911.35     20.09 o
   1   9   1       39.09       35.91      7.52 o
   2   9   1      416.80      416.56     13.63 o
   3   9   1       22.49       18.65      8.47 o
   4   9   1      372.11      394.63     17.40 o
   5   9   1       21.46       15.84      9.14 o
   6   9   1      125.75      145.19     15.56 o
   7   9   1       74.61       69.61     13.72 o
   8   9   1        1.90       -4.83     13.40 o
  -6  10   1        4.06        5.10     11.86 o
  -5  10   1        7.79        3.05      9.79 o
  -4  10   1        2.07       -2.71      9.01 o
  -3  10   1        0.00       -3.14      8.82 o
  -2  10   1        9.40        9.18      9.47 o
  -1  10   1        6.42        3.80      8.84 o
   0  10   1       46.75       50.65      9.62 o
   1  10   1       20.53        9.85      9.15 o
   2  10   1        9.79        8.80     10.59 o
   3  10   1        6.23        3.47     10.43 o
   4  10   1       41.88       29.54     12.59 o
   5  10   1        0.00       -2.22     13.58 o
   6  10   1       11.77       12.93     12.34 o
  -2  11   1      147.13      132.54     14.83 o
  -1  11   1        0.01        7.30     10.86 o
   0  11   1       65.92       50.69     14.61 o
   1  11   1        5.64        5.38     12.26 o
 -15   0   2       63.10       57.60     22.95 o
 -14   0   2       74.24       64.37     20.51 o
 -13   0   2        0.83       -0.24     10.34 o
 -12   0   2       51.16       53.50     12.09 o
 -11   0   2      103.68      107.58     13.06 o
 -10   0   2      226.64      233.23     13.08 o
  -9   0   2      419.58      407.07     14.83 o
  -8   0   2     2917.91     3029.08     74.65 o
  -7   0   2        2.63        3.69      3.23 o
  -6   0   2      797.30      793.95     15.30 o
  -5   0   2     1440.28     1442.35     26.23 o
  -4   0   2     2394.54     2266.46     34.81 o
  -3   0   2      800.15      797.45      6.55 o
  -2   0   2     9120.08     8585.67     91.18 o
  -1   0   2     2164.31     1860.63     81.60 o
   0   0   2    14889.60    14965.76    206.56 o
   1   0   2    15269.91    15081.10    126.24 o
   2   0   2    44001.36    48636.04    595.98 o
   3   0   2      549.17      597.50      8.80 o
   4   0   2     1275.05     1226.24     15.55 o
   5   0   2       19.47       19.38      3.69 o
   6   0   2      152.39      156.94      7.61 o
   7   0   2       53.66       47.50      5.69 o
   8   0   2        0.07        0.93      4.75 o
   9   0   2     1214.69     1213.87     59.88 o
  10   0   2       69.80       81.74     13.37 o
  11   0   2       70.34       81.04     14.65 o
  12   0   2      887.21      873.73     35.22 o
  13   0   2      108.08       96.89     18.24 o
  14   0   2      324.11      311.39     28.04 o
 -15   1   2      117.80      126.69     19.07 o
 -14   1   2      580.39      614.93     30.07 o
 -13   1   2       96.42      111.43     10.84 o
 -12   1   2       82.15       89.60      8.65 o
 -11   1   2       97.21      103.04      9.03 o
 -10   1   2      196.16      204.11     10.68 o
  -9   1   2       62.82       68.87      5.69 o
  -8   1   2       15.57       15.43      3.75 o
  -7   1   2     1128.36     1178.64     17.68 o
  -6   1   2      363.90      337.98     11.62 o
  -5   1   2      613.89      599.53      9.69 o
  -4   1   2        5.62        3.95      1.43 o
  -3   1   2     7263.01     6929.44     34.82 o
  -2   1   2      336.07      292.08      2.59 o
  -1   1   2     4405.80     4265.46     26.69 o
   0   1   2      302.33      298.94      4.49 o
   1   1   2      284.36      228.06      3.43 o
   2   1   2    18381.94    18935.26     70.16 o
   3   1   2      158.55      151.60      4.21 o
   4   1   2      620.25      622.69      8.33 o
   5   1   2        1.42        0.74      2.42 o
   6   1   2      391.16      424.55      8.00 o
   7   1   2      241.66      265.20      7.31 o
   8   1   2        4.74        2.30      3.58 o
   9   1   2       62.46       74.98      7.56 o
  10   1   2      211.66      219.54     12.68 o
  11   1   2       58.66       58.17      9.83 o
  12   1   2        3.87        1.27      8.36 o
  13   1   2      189.98      196.39     16.12 o
  14   1   2       40.98       35.22     13.62 o
 -15   2   2       73.53       48.33     16.22 o
 -14   2   2        8.73        3.59     11.83 o
 -13   2   2      844.75      921.13     23.91 o
 -12   2   2      118.11      121.91     10.74 o
 -11   2   2        1.87       -0.37      5.42 o
 -10   2   2       68.65       64.80      6.87 o
  -9   2   2      724.37      710.85     12.38 o
  -8   2   2      221.99      240.66      7.49 o
  -7   2   2      272.02      293.12     10.40 o
  -6   2   2        0.04        1.07      2.03 o
  -5   2   2     4155.03     4095.45     19.64 o
  -4   2   2     1213.84     1138.29     12.77 o
  -3   2   2      581.44      532.35      6.48 o
  -2   2   2      778.79      726.80      6.08 o
  -1   2   2      894.06      779.75      7.56 o
   0   2   2     1106.86     1121.55     13.69 o
   1   2   2     1276.78     1172.32     10.09 o
   2   2   2     8353.57     8422.49     46.65 o
   3   2   2     2171.23     2133.84     16.00 o
   4   2   2       44.38       40.42      3.50 o
   5   2   2      200.11      197.16      6.80 o
   6   2   2      843.99      833.94     13.16 o
   7   2   2      246.56      224.74      8.65 o
   8   2   2        6.80       11.22      4.71 o
   9   2   2        3.34        4.25      6.83 o
  10   2   2      199.27      182.90     13.87 o
  11   2   2        5.07        3.97      8.75 o
  12   2   2        0.12        1.01      8.88 o
  13   2   2      408.34      420.10     23.51 o
  14   2   2       27.01       19.92     13.72 o
 -15   3   2      306.62      245.62     23.67 o
 -14   3   2      129.41      124.98     17.99 o
 -13   3   2      122.33      118.98     13.77 o
 -12   3   2      335.10      327.61     15.33 o
 -11   3   2      262.39      272.94     13.57 o
 -10   3   2        2.21        3.45      4.97 o
  -9   3   2       22.32       17.18      4.36 o
  -8   3   2      283.00      255.69     15.94 o
  -7   3   2      247.06      265.01      7.18 o
  -6   3   2      111.94      129.24      5.23 o
  -5   3   2       25.24       14.92      2.72 o
  -4   3   2      675.27      647.32      8.57 o
  -3   3   2       35.72       33.37      2.62 o
  -2   3   2      404.18      381.34      5.93 o
  -1   3   2      501.40      506.72      5.99 o
   0   3   2     1183.79     1115.68      9.71 o
   1   3   2     1159.23     1221.08      9.86 o
   2   3   2      436.27      389.59      6.67 o
   3   3   2      325.23      356.60      6.85 o
   4   3   2       52.02       47.63      3.91 o
   5   3   2      161.13      152.57      6.35 o
   6   3   2      401.56      420.26      9.77 o
   7   3   2      535.97      547.24     11.64 o
   8   3   2       32.07       29.51      6.26 o
   9   3   2      107.39      111.03     10.70 o
  10   3   2      226.03      236.90     15.28 o
  11   3   2     1039.36     1076.73     29.29 o
  12   3   2       33.41       25.13     12.44 o
  13   3   2      116.32       93.06     15.26 o
 -14   4   2        0.39       -1.59     12.40 o
 -13   4   2      156.17      159.87     15.63 o
 -12   4   2        3.89        3.97      7.61 o
 -11   4   2        7.13        5.82      6.98 o
 -10   4   2        6.55        2.44      6.05 o
  -9   4   2      502.69      511.73     15.85 o
  -8   4   2       82.19       84.60      6.61 o
  -7   4   2     2078.07     2043.91     19.69 o
  -6   4   2      174.91      149.22      6.02 o
  -5   4   2      104.74      122.26      4.49 o
  -4   4   2      416.46      463.54      7.21 o
  -3   4   2     1590.22     1634.85     13.94 o
  -2   4   2      992.37     1000.45     10.56 o
  -1   4   2      104.91      111.02      4.07 o
   0   4   2      103.17      106.91      4.49 o
   1   4   2      211.28      241.87      5.99 o
   2   4   2        1.45        0.31      2.21 o
   3   4   2        8.30        3.45      2.85 o
   4   4   2       33.69       35.26      4.06 o
   5   4   2      160.96      145.73      6.74 o
   6   4   2        0.01        0.85      3.59 o
   7   4   2        1.08       -0.36      4.07 o
   8   4   2       58.18       69.05      8.20 o
   9   4   2        0.85       -1.25      7.47 o
  10   4   2      504.57      491.95     24.55 o
  11   4   2      480.50      489.64     25.68 o
  12   4   2        0.69       -1.57     11.33 o
  13   4   2      227.69      203.28     21.89 o
 -14   5   2        0.50        1.23     13.78 o
 -13   5   2       15.42       20.70     11.40 o
 -12   5   2      197.96      190.91     15.81 o
 -11   5   2       10.50       11.84      7.92 o
 -10   5   2        2.94        4.63      6.69 o
  -9   5   2       15.99       11.51      6.46 o
  -8   5   2      310.98      307.26     11.77 o
  -7   5   2        0.12        1.15      3.69 o
  -6   5   2      121.01      119.71      5.32 o
  -5   5   2      666.07      694.17      9.92 o
  -4   5   2       77.84       73.89      4.68 o
  -3   5   2       30.81       31.99      3.61 o
  -2   5   2        9.99       14.07      3.02 o
  -1   5   2     1464.98     1556.52     14.06 o
   0   5   2      189.19      207.28      5.61 o
   1   5   2     2031.82     2143.53     18.04 o
   2   5   2      197.83      194.96      6.54 o
   3   5   2      101.63       94.80      5.08 o
   4   5   2      538.02      565.34     12.20 o
   5   5   2      686.26      680.78     13.17 o
   6   5   2       60.39       64.14      6.51 o
   7   5   2       21.28       16.77      7.17 o
   8   5   2      432.19      436.87     18.06 o
   9   5   2      248.58      208.58     26.81 o
  10   5   2       54.92       67.71     13.35 o
  11   5   2      149.41      138.85     17.55 o
  12   5   2        2.17        0.68     12.26 o
 -13   6   2      193.06      219.17     18.96 o
 -12   6   2       63.26       48.17     12.31 o
 -11   6   2        5.84        8.03      8.62 o
 -10   6   2        3.21        2.51      7.61 o
  -9   6   2      270.74      264.37     14.09 o
  -8   6   2       30.70       23.19      6.60 o
  -7   6   2      189.26      183.54      9.14 o
  -6   6   2      423.00      427.04     10.94 o
  -5   6   2       62.91       69.19      5.38 o
  -4   6   2       34.06       32.97      4.42 o
  -3   6   2      135.92      148.62      6.45 o
  -2   6   2       88.04       93.29      5.65 o
  -1   6   2      111.89      118.45      5.53 o
   0   6   2       22.41       23.37      3.63 o
   1   6   2      360.11      381.38     10.06 o
   2   6   2       38.77       33.89      4.61 o
   3   6   2        0.21        0.36      3.64 o
   4   6   2       17.00       15.68      5.73 o
   5   6   2       15.46       13.26      5.91 o
   6   6   2       52.80       63.45      9.05 o
   7   6   2       86.53       77.17     10.22 o
   8   6   2      478.20      452.87     23.82 o
   9   6   2       51.59       57.59     13.24 o
  10   6   2      285.53      251.29     21.44 o
  11   6   2       68.64       57.27     15.58 o
 -12   7   2       19.88       18.83     12.36 o
 -11   7   2      224.94      215.96     18.08 o
 -10   7   2        3.17        6.93      8.56 o
  -9   7   2      571.57      585.72     20.25 o
  -8   7   2      325.84      343.96     15.80 o
  -7   7   2        2.25       -0.21      5.97 o
  -6   7   2      680.57      642.17     16.35 o
  -5   7   2       85.78       84.26      7.29 o
  -4   7   2      280.37      280.01     10.50 o
  -3   7   2        2.45        5.12      4.39 o
  -2   7   2      379.81      382.12     11.11 o
  -1   7   2        2.63        1.37      4.15 o
   0   7   2       47.52       51.01      5.38 o
   1   7   2        0.00       -0.90      4.72 o
   2   7   2      967.41      933.08     17.77 o
   3   7   2      616.48      628.41     16.28 o
   4   7   2       71.93       61.36      7.02 o
   5   7   2      231.04      235.07     14.50 o
   6   7   2      130.55      115.57     12.24 o
   7   7   2       47.55       28.96      9.83 o
   8   7   2       96.25       98.42     15.98 o
   9   7   2        9.71        6.95     12.15 o
  10   7   2        3.86        5.76     12.80 o
 -11   8   2       36.91       49.68     14.35 o
 -10   8   2       12.22        7.46     11.24 o
  -9   8   2        2.18        1.82      8.76 o
  -8   8   2      215.51      212.81     14.44 o
  -7   8   2        0.40        1.45      6.90 o
  -6   8   2       69.68       76.35     10.02 o
  -5   8   2      480.76      478.08     17.50 o
  -4   8   2      317.51      322.40     13.41 o
  -3   8   2      120.01      129.56      9.36 o
  -2   8   2      105.27       94.29      8.31 o
  -1   8   2        6.23        5.49      5.16 o
   0   8   2      159.97      163.06      8.20 o
   1   8   2      184.29      180.66     10.31 o
   2   8   2      283.10      271.66     12.19 o
   3   8   2       18.58       15.03      6.39 o
   4   8   2      233.18      221.94     12.69 o
   5   8   2       66.34       72.81     11.36 o
   6   8   2       29.25       31.60     10.15 o
   7   8   2       30.18       33.66     12.83 o
   8   8   2       68.03       78.19     16.38 o
   9   8   2       43.94       30.81     15.14 o
  -9   9   2       75.23       71.88     14.65 o
  -8   9   2      596.55      609.68     22.87 o
  -7   9   2       49.06       43.19      9.59 o
  -6   9   2      324.66      321.53     17.07 o
  -5   9   2        9.47       17.35      8.98 o
  -4   9   2        1.06       -0.26      7.79 o
  -3   9   2      106.96       91.92      9.62 o
  -2   9   2        0.06       -1.40      6.49 o
  -1   9   2      334.83      346.32     13.59 o
   0   9   2      115.85      129.82     11.72 o
   1   9   2      116.79      122.35     10.45 o
   2   9   2        5.42        3.00      7.74 o
   3   9   2      351.66      359.07     16.38 o
   4   9   2        6.85        6.01      8.52 o
   5   9   2        5.80        2.94      9.90 o
   6   9   2      160.85      162.65     20.00 o
   7   9   2        1.06       -1.17     13.20 o
  -7  10   2        0.18       -0.71     12.43 o
  -6  10   2       16.85       21.72     11.28 o
  -5  10   2       22.14       19.70     10.61 o
  -4  10   2      241.97      261.95     16.79 o
  -3  10   2       87.60       86.05     10.68 o
  -2  10   2        1.85        1.83      8.99 o
  -1  10   2       84.96       97.97     12.19 o
   0  10   2       61.06       45.43     12.24 o
   1  10   2       75.72       92.75     13.94 o
   2  10   2      316.92      322.56     17.73 o
   3  10   2       52.81       72.64     13.90 o
   4  10   2       11.83       13.65     11.70 o
   5  10   2       58.09       49.24     16.48 o
 -16   1   3        3.38        4.66     14.44 o
 -15   1   3      438.25      467.63     23.53 o
 -14   1   3        1.40       -0.90      8.02 o
 -13   1   3      454.80      450.68     17.61 o
 -12   1   3      287.71      287.57     13.75 o
 -11   1   3      241.84      220.40     11.74 o
 -10   1   3      114.62      106.11     10.78 o
  -9   1   3       18.37       28.30      4.31 o
  -8   1   3      619.79      659.48     11.03 o
  -7   1   3       62.99       57.07      4.04 o
  -6   1   3      914.16      960.84     10.58 o
  -5   1   3       10.08       14.83      1.96 o
  -4   1   3      206.17      208.29      3.52 o
  -3   1   3     1333.35     1293.91      8.95 o
  -2   1   3       78.40       64.58      2.13 o
  -1   1   3      164.10      167.69      3.10 o
   0   1   3      480.60      466.14      4.81 o
   1   1   3      563.62      548.97      5.67 o
   2   1   3     5550.24     5510.94     44.83 o
   3   1   3      138.83      143.57      4.41 o
   4   1   3      967.54      932.79     66.53 o
   5   1   3      765.39      776.94      9.37 o
   6   1   3      224.53      216.88      6.57 o
   7   1   3       38.08       38.88      4.59 o
   8   1   3      140.12      142.98      7.86 o
   9   1   3        7.29        8.02      5.93 o
  10   1   3      183.68      176.69     12.51 o
  11   1   3      118.78      121.64     12.19 o
  12   1   3       50.33       55.02     11.30 o
  13   1   3       74.16       86.60     13.64 o
 -15   2   3        4.14       -2.55     11.05 o
 -14   2   3       21.62       19.54      9.39 o
 -13   2   3      575.07      611.56     23.08 o
 -12   2   3      341.37      350.74     17.58 o
 -11   2   3       14.47       10.94      5.64 o
 -10   2   3       23.44       19.21      4.68 o
  -9   2   3       18.93       18.57      3.88 o
  -8   2   3      213.54      213.17      7.38 o
  -7   2   3      416.23      431.38      7.72 o
  -6   2   3      515.20      570.96     11.72 o
  -5   2   3      200.75      195.45      4.74 o
  -4   2   3      296.76      287.33      4.74 o
  -3   2   3       25.74       23.72      1.47 o
  -2   2   3      213.43      222.73      3.46 o
  -1   2   3      140.96      139.79      3.81 o
   0   2   3      238.74      224.80      4.24 o
   1   2   3      737.96      584.39     91.59 o
   2   2   3     8040.55     8225.05     73.08 o
   3   2   3      219.06      184.91     22.81 o
   4   2   3     2951.35     2998.27     21.52 o
   5   2   3       20.07       23.95      3.67 o
   6   2   3        7.29        3.40      3.58 o
   7   2   3        0.02       -0.80      4.27 o
   8   2   3        0.00       -0.47      5.61 o
   9   2   3        2.45        3.70      6.15 o
  10   2   3      233.96      224.59     14.30 o
  11   2   3       22.16       15.16      8.97 o
  12   2   3      303.06      297.61     17.67 o
  13   2   3       43.18       39.47     13.54 o
 -15   3   3        0.92        0.34     11.07 o
 -14   3   3       24.53       22.52     10.04 o
 -13   3   3      383.62      384.18     19.56 o
 -12   3   3       42.55       48.61      8.77 o
 -11   3   3       80.14       74.15      8.84 o
 -10   3   3      872.63      864.71     20.02 o
  -9   3   3        1.79        2.74      3.74 o
  -8   3   3      335.88      319.19      7.13 o
  -7   3   3      163.62      178.68      5.83 o
  -6   3   3      266.34      253.77      6.64 o
  -5   3   3      480.77      485.61      8.54 o
  -4   3   3      717.50      730.09      8.21 o
  -3   3   3       26.90       33.84      2.10 o
  -2   3   3       66.43       66.51      3.26 o
  -1   3   3        2.73        5.52      1.80 o
   0   3   3     1947.80     1960.26     19.12 o
   1   3   3      256.30      227.20      5.91 o
   2   3   3       87.03       82.44      4.43 o
   3   3   3     1449.21     1559.21     16.29 o
   4   3   3     1216.06     1268.33     13.55 o
   5   3   3      102.44      110.59      6.19 o
   6   3   3        6.12        9.97      4.26 o
   7   3   3       16.78       16.56      5.73 o
   8   3   3      129.67      141.37     11.37 o
   9   3   3        5.13        6.85      7.65 o
  10   3   3      155.25      153.18     13.70 o
  11   3   3        0.77        1.47      8.40 o
  12   3   3        8.64        8.23     11.34 o
  13   3   3       25.73       32.15     13.63 o
 -15   4   3       32.94       35.38     16.22 o
 -14   4   3       47.34       65.13     13.39 o
 -13   4   3       89.55       76.12     11.01 o
 -12   4   3      495.86      494.57     18.60 o
 -11   4   3      564.01      567.84     18.45 o
 -10   4   3        0.01        1.15      5.96 o
  -9   4   3       32.37       29.03      6.66 o
  -8   4   3      304.10      300.10      8.78 o
  -7   4   3      161.00      157.25      6.60 o
  -6   4   3       96.97      112.54      5.33 o
  -5   4   3      355.96      344.03      7.60 o
  -4   4   3      617.72      610.31      9.09 o
  -3   4   3      217.46      200.75      5.43 o
  -2   4   3      206.99      209.41      5.87 o
  -1   4   3      184.31      169.67      5.30 o
   0   4   3       61.76       84.14      4.16 o
   1   4   3      511.45      526.31      8.89 o
   2   4   3       37.48       40.93      3.64 o
   3   4   3      368.42      378.97      8.14 o
   4   4   3        2.26        2.88      3.53 o
   5   4   3        4.54        2.01      3.92 o
   6   4   3      738.17      722.19     16.73 o
   7   4   3      108.09       94.94      8.46 o
   8   4   3        0.32       -0.72      6.90 o
   9   4   3      252.83      240.06     15.54 o
  10   4   3      267.43      269.55     17.31 o
  11   4   3      110.38      109.39     16.20 o
  12   4   3       62.21       53.21     15.35 o
 -14   5   3      285.84      309.46     21.32 o
 -13   5   3       17.33       15.89      9.81 o
 -12   5   3        1.17        0.01      8.02 o
 -11   5   3       83.79       78.05     10.00 o
 -10   5   3      143.47      165.21     11.60 o
  -9   5   3      287.61      296.13     12.27 o
  -8   5   3      815.30      789.52     14.33 o
  -7   5   3       28.92       21.90      4.42 o
  -6   5   3        0.10        0.66      3.37 o
  -5   5   3      174.94      194.42      5.77 o
  -4   5   3      860.74      863.14     13.63 o
  -3   5   3       30.86       40.77      3.72 o
  -2   5   3      133.06      131.24      4.98 o
  -1   5   3        9.28        5.98      3.00 o
   0   5   3      343.95      369.29      8.12 o
   1   5   3        0.64        0.77      2.80 o
   2   5   3        9.20        8.21      3.60 o
   3   5   3       18.09       15.57      3.99 o
   4   5   3      145.83      143.79      7.18 o
   5   5   3        1.69        5.91      5.35 o
   6   5   3       20.08       19.86      7.11 o
   7   5   3       70.31       57.90     10.74 o
   8   5   3      387.39      368.20     20.73 o
   9   5   3      362.73      342.66     18.75 o
  10   5   3      117.34      121.44     15.84 o
  11   5   3       99.76       96.97     16.88 o
  12   5   3       17.45        6.64     14.11 o
 -13   6   3       16.64       29.92     12.90 o
 -12   6   3       29.54       22.33      9.88 o
 -11   6   3        0.37        1.12      7.97 o
 -10   6   3        0.95       -1.18      6.98 o
  -9   6   3       34.30       37.51      8.19 o
  -8   6   3        0.71        1.38      5.73 o
  -7   6   3      619.18      591.03     14.02 o
  -6   6   3       51.12       51.04      5.63 o
  -5   6   3      229.57      223.30      8.53 o
  -4   6   3      776.24      754.73     12.16 o
  -3   6   3      806.58      812.14     11.94 o
  -2   6   3       33.60       36.63      3.95 o
  -1   6   3      163.41      178.11      7.31 o
   0   6   3      145.51      154.64      6.74 o
   1   6   3       32.33       30.03      4.78 o
   2   6   3        0.71        0.03      3.58 o
   3   6   3       94.80       98.20      7.33 o
   4   6   3        0.24       -1.13      5.82 o
   5   6   3      491.09      476.99     17.22 o
   6   6   3      357.43      327.96     16.19 o
   7   6   3       22.21       19.44     10.28 o
   8   6   3      218.91      217.63     18.74 o
   9   6   3      311.48      302.27     21.98 o
  10   6   3       28.77       32.45     13.71 o
  11   6   3       72.58       62.25     16.37 o
 -12   7   3       91.52       79.17     14.48 o
 -11   7   3       66.53       80.77     12.12 o
 -10   7   3        3.37        1.99      8.47 o
  -9   7   3        0.46        0.36      7.58 o
  -8   7   3       20.89       15.94      7.87 o
  -7   7   3       43.93       36.81      8.13 o
  -6   7   3       22.61       22.20      6.53 o
  -5   7   3       36.35       31.36      6.58 o
  -4   7   3       33.04       38.21      5.93 o
  -3   7   3       61.87       62.91      6.61 o
  -2   7   3       11.89       14.49      4.45 o
  -1   7   3      252.13      257.53     10.66 o
   0   7   3      168.87      164.94      9.02 o
   1   7   3      246.13      260.10     10.53 o
   2   7   3        5.17        4.67      5.04 o
   3   7   3      161.13      172.85     12.72 o
   4   7   3      173.08      151.55     12.01 o
   5   7   3       32.37       31.65      8.78 o
   6   7   3      228.11      215.83     18.09 o
   7   7   3       16.66       10.51     10.33 o
   8   7   3       69.33       66.79     14.66 o
   9   7   3        1.30       -0.37     12.07 o
  10   7   3       10.71       15.77     14.11 o
 -11   8   3        1.50       11.91     12.11 o
 -10   8   3       14.06       10.22     10.06 o
  -9   8   3       11.54        8.28      9.14 o
  -8   8   3       18.97       31.78      9.77 o
  -7   8   3       90.82       89.17     11.06 o
  -6   8   3      206.82      210.03     13.38 o
  -5   8   3       87.88       92.94      8.95 o
  -4   8   3      889.83      905.20     20.97 o
  -3   8   3      745.93      743.15     15.34 o
  -2   8   3      499.50      527.51     11.75 o
  -1   8   3        6.76        2.52      5.87 o
   0   8   3      204.09      193.49     10.69 o
   1   8   3       38.63       38.76      7.82 o
   2   8   3        1.06        3.97      6.47 o
   3   8   3        5.85        9.44      6.64 o
   4   8   3      194.80      168.57     14.04 o
   5   8   3        3.14        2.02      8.70 o
   6   8   3        4.66        3.49     11.27 o
   7   8   3       28.64       18.22     13.22 o
   8   8   3       30.49       36.79     14.72 o
  -9   9   3       32.05       22.38     11.20 o
  -8   9   3      279.21      263.90     17.19 o
  -7   9   3       73.61       90.57     12.18 o
  -6   9   3       27.59       22.57      9.57 o
  -5   9   3       15.27       14.22      8.82 o
  -4   9   3      162.41      166.08     11.10 o
  -3   9   3       18.15       22.58      7.18 o
  -2   9   3       12.30       10.72      8.07 o
  -1   9   3        1.14       -1.76      7.47 o
   0   9   3        7.39        9.26      7.92 o
   1   9   3       30.50       35.67      8.93 o
   2   9   3      292.96      290.08     14.86 o
   3   9   3      225.45      229.17     16.95 o
   4   9   3        0.03        0.74      9.85 o
   5   9   3      104.19       98.07     17.26 o
   6   9   3        0.10       -2.05     12.74 o
   7   9   3       10.14        8.82     14.24 o
  -7  10   3       82.00       63.88     13.21 o
  -6  10   3        0.32        1.25     11.49 o
  -5  10   3      111.98      120.70     13.77 o
  -4  10   3       29.93       30.58     10.84 o
  -3  10   3      202.45      236.24     18.57 o
  -2  10   3       99.90       86.52     13.77 o
  -1  10   3        0.57        2.30     10.21 o
   0  10   3       21.87       14.86      9.90 o
   1  10   3       24.05       16.93     11.38 o
   2  10   3       32.16       26.31     11.82 o
   3  10   3       40.46       39.54     12.81 o
   4  10   3        0.67        1.83     13.95 o
 -16   0   4      274.47      267.80     35.05 o
 -15   0   4       32.45       30.92     14.65 o
 -14   0   4      424.45      435.13     26.10 o
 -13   0   4       79.56      116.88     17.16 o
 -12   0   4        0.37        0.24      9.09 o
 -11   0   4      351.88      352.93     16.31 o
 -10   0   4     1508.65     1547.05     28.01 o
  -9   0   4      253.46      263.28     10.72 o
  -8   0   4     1655.30     1695.29     22.03 o
  -7   0   4     5954.93     6117.89     77.92 o
  -6   0   4      665.31      667.68     10.65 o
  -5   0   4     3723.34     3847.89     18.89 o
  -4   0   4      243.54      218.30      5.77 o
  -3   0   4     1713.36     1691.87     36.87 o
  -2   0   4      326.91      267.49     47.72 o
  -1   0   4      550.62      516.76      9.56 o
   0   0   4       73.72       61.02      7.41 o
   1   0   4      681.15      607.78     19.15 o
   2   0   4       17.67       25.36      2.63 o
   3   0   4      423.43      449.37     11.12 o
   4   0   4      127.31      125.91      7.95 o
   5   0   4        0.13       -1.18      4.59 o
   6   0   4        3.20        0.99      5.37 o
   7   0   4       20.57       19.50      7.05 o
   8   0   4      201.85      209.17     13.69 o
   9   0   4       61.10       41.81     11.73 o
  10   0   4       35.16       34.66     12.70 o
  11   0   4      294.23      255.88     22.94 o
  12   0   4      100.20       87.09     18.60 o
  13   0   4       37.89       28.56     17.46 o
 -16   1   4      166.39      185.21     22.30 o
 -15   1   4     1063.12     1131.53     32.98 o
 -14   1   4      829.60      840.12     23.87 o
 -13   1   4      658.49      659.61     20.51 o
 -12   1   4       33.03       33.83      7.66 o
 -11   1   4       92.54       93.68      8.00 o
 -10   1   4      272.79      275.86      8.57 o
  -9   1   4        6.89        7.65      3.46 o
  -8   1   4       10.83        6.12      2.94 o
  -7   1   4        1.55        7.29      2.35 o
  -6   1   4       18.98       17.77      2.20 o
  -5   1   4      866.11      892.16      7.03 o
  -4   1   4     1942.15     1882.72     11.99 o
  -3   1   4       67.96       69.94      2.22 o
  -2   1   4       46.33       48.07      2.46 o
  -1   1   4     1967.85     1833.26     22.75 o
   0   1   4      128.23      112.91      4.12 o
   1   1   4        6.93        8.61      2.21 o
   2   1   4      132.14      136.52      3.93 o
   3   1   4      619.94      615.91      8.23 o
   4   1   4     2563.30     2646.14     20.71 o
   5   1   4      883.97      760.60     69.49 o
   6   1   4       39.56       35.90      5.02 o
   7   1   4        0.67       -0.37      4.48 o
   8   1   4      112.34      109.73      7.74 o
   9   1   4      105.45      104.73     10.21 o
  10   1   4        0.66        1.83      7.55 o
  11   1   4      208.15      214.65     15.01 o
  12   1   4       14.14       17.04     10.71 o
  13   1   4        7.46        4.58     11.89 o
 -16   2   4      447.22      460.12     24.94 o
 -15   2   4       25.39       26.84     10.75 o
 -14   2   4      377.50      390.11     18.96 o
 -13   2   4       11.05       10.55      7.77 o
 -12   2   4       62.43       62.69      8.96 o
 -11   2   4      680.80      692.43     16.81 o
 -10   2   4     1162.04     1188.39     16.79 o
  -9   2   4      179.13      177.52      7.40 o
  -8   2   4      224.21      218.94      6.26 o
  -7   2   4       55.27       57.09      3.51 o
  -6   2   4       30.94       36.83      2.57 o
  -5   2   4     2462.83     2574.77     13.06 o
  -4   2   4      918.98      947.49     10.63 o
  -3   2   4      308.52      272.27      4.25 o
  -2   2   4       49.60       46.41      2.63 o
  -1   2   4      708.03      572.60     84.84 o
   0   2   4      764.23      745.50     16.25 o
   1   2   4      576.81      614.24      7.78 o
   2   2   4      364.20      334.49      7.08 o
   3   2   4       14.84       19.57      3.24 o
   4   2   4     5878.91     5868.19     77.43 o
   5   2   4     1771.22     1777.86     19.97 o
   6   2   4      134.84      138.39      8.27 o
   7   2   4        7.31       10.99      5.32 o
   8   2   4      451.78      448.73     14.50 o
   9   2   4      163.60      173.96     11.20 o
  10   2   4       38.36       34.92      9.35 o
  11   2   4       68.86       73.00     11.72 o
  12   2   4      112.24      110.59     13.99 o
 -15   3   4       12.75       16.65     10.42 o
 -14   3   4      610.34      647.91     22.08 o
 -13   3   4      435.74      422.17     17.94 o
 -12   3   4      518.47      503.08     17.87 o
 -11   3   4        8.26        4.76      6.26 o
 -10   3   4     1004.96      953.18     18.60 o
  -9   3   4        1.32       -1.84      3.43 o
  -8   3   4       18.87       15.63      3.29 o
  -7   3   4       86.41       89.35      4.74 o
  -6   3   4     1081.95     1048.71     10.49 o
  -5   3   4      540.35      577.65      7.58 o
  -4   3   4      556.58      633.37      7.76 o
  -3   3   4      636.72      661.22      7.69 o
  -2   3   4      246.88      219.49      5.10 o
  -1   3   4     1440.79     1476.19     12.80 o
   0   3   4       87.31       88.35      4.38 o
   1   3   4      120.14       88.61     11.25 o
   2   3   4     1255.67     1288.17     27.36 o
   3   3   4      190.89      213.41      8.06 o
   4   3   4     1904.99     1809.63     20.91 o
   5   3   4      127.23      127.25      7.92 o
   6   3   4      162.63      173.64     11.09 o
   7   3   4       12.54       15.13      6.79 o
   8   3   4        7.62        4.15      6.28 o
   9   3   4        6.00        6.12      7.13 o
  10   3   4        8.09        8.42      8.72 o
  11   3   4        4.70        5.06      9.60 o
  12   3   4      120.09      115.04     15.74 o
 -15   4   4       47.37       45.33     13.93 o
 -14   4   4        2.77        5.48      9.45 o
 -13   4   4      283.61      253.29     18.05 o
 -12   4   4       11.25        7.87      7.62 o
 -11   4   4     1034.74     1026.39     23.68 o
 -10   4   4      160.42      166.46     10.21 o
  -9   4   4      349.38      374.40      9.35 o
  -8   4   4        4.46        3.51      3.35 o
  -7   4   4      689.93      701.68     10.60 o
  -6   4   4       11.10       12.21      3.05 o
  -5   4   4      204.45      228.70      5.75 o
  -4   4   4      135.55      149.22      4.00 o
  -3   4   4     1605.05     1654.17     13.55 o
  -2   4   4      176.98      199.71      6.01 o
  -1   4   4      453.71      472.95      8.54 o
   0   4   4       35.45       35.68      3.71 o
   1   4   4      892.18      987.42     13.12 o
   2   4   4       45.26       46.35      4.37 o
   3   4   4      468.00      503.04     11.16 o
   4   4   4       20.25       19.64      5.45 o
   5   4   4       74.81       83.46      7.28 o
   6   4   4        0.26        1.98      6.19 o
   7   4   4      218.79      239.19     14.26 o
   8   4   4       78.99       72.94     10.42 o
   9   4   4       26.01       21.43      9.54 o
  10   4   4      437.06      455.06     19.67 o
  11   4   4       71.04       60.76     13.48 o
  12   4   4       60.21       57.60     15.13 o
 -14   5   4      222.03      228.96     16.67 o
 -13   5   4       35.94       23.24      9.89 o
 -12   5   4        4.50        4.92      8.22 o
 -11   5   4      330.85      377.90     16.62 o
 -10   5   4        6.41        5.03      6.81 o
  -9   5   4      195.49      190.52     11.65 o
  -8   5   4      151.15      140.35      8.05 o
  -7   5   4       96.32       94.45      6.27 o
  -6   5   4       77.04       75.16      4.73 o
  -5   5   4       24.81       30.88      3.57 o
  -4   5   4       20.12       26.54      2.84 o
  -3   5   4      565.42      589.58     10.45 o
  -2   5   4       25.89       25.88      3.71 o
  -1   5   4       13.67       12.92      3.19 o
   0   5   4       83.76       86.68      5.34 o
   1   5   4     1098.94     1218.26     16.65 o
   2   5   4      140.94      138.58      7.40 o
   3   5   4        6.72        8.17      4.88 o
   4   5   4       13.59       14.64      5.98 o
   5   5   4       21.43       24.15      6.89 o
   6   5   4       54.32       48.35      9.86 o
   7   5   4       26.45       20.28      9.71 o
   8   5   4       14.84        8.22      9.47 o
   9   5   4       35.57       27.26     10.68 o
  10   5   4       15.99       15.44     12.05 o
  11   5   4       14.49       12.96     13.62 o
 -13   6   4      109.12       94.33     13.20 o
 -12   6   4      183.83      193.71     14.55 o
 -11   6   4       55.79       47.41      9.75 o
 -10   6   4      121.37      123.57     11.32 o
  -9   6   4      576.23      562.06     18.52 o
  -8   6   4      192.30      201.18     10.79 o
  -7   6   4      263.46      248.08     10.16 o
  -6   6   4       22.73       24.11      5.25 o
  -5   6   4      428.88      428.31      9.68 o
  -4   6   4       27.01       25.68      3.55 o
  -3   6   4       18.03       18.96      4.79 o
  -2   6   4        0.04        0.56      3.59 o
  -1   6   4      654.25      679.06     11.72 o
   0   6   4     1254.58     1259.94     14.73 o
   1   6   4       17.84       18.45      5.25 o
   2   6   4        9.58       10.11      6.13 o
   3   6   4     1058.20     1063.83     23.35 o
   4   6   4      645.69      651.05     19.53 o
   5   6   4        4.37        4.38      7.98 o
   6   6   4       12.05        8.41      8.95 o
   7   6   4       96.96       82.20     13.13 o
   8   6   4       92.35       96.45     14.63 o
   9   6   4        8.16       14.19     12.43 o
  10   6   4       75.58       60.86     15.52 o
 -12   7   4       53.82       58.34     12.30 o
 -11   7   4       53.77       60.13     11.16 o
 -10   7   4       15.04       18.85      9.11 o
  -9   7   4      205.00      213.15     14.00 o
  -8   7   4      309.07      347.52     16.13 o
  -7   7   4      363.73      334.94     13.23 o
  -6   7   4     1718.18     1786.45     23.02 o
  -5   7   4        6.58        7.03      4.45 o
  -4   7   4      314.42      321.40      9.05 o
  -3   7   4        4.94        0.66      5.09 o
  -2   7   4       66.28       68.27      7.10 o
  -1   7   4        0.01        1.15      4.81 o
   0   7   4      292.92      290.80     10.58 o
   1   7   4       12.65       10.39      5.13 o
   2   7   4        2.28        1.45      6.58 o
   3   7   4       10.50        6.37      6.86 o
   4   7   4      516.16      471.34     22.65 o
   5   7   4       53.97       72.11     12.79 o
   6   7   4       89.49      101.81     14.34 o
   7   7   4      129.65      130.81     16.83 o
   8   7   4       22.79       24.87     13.01 o
   9   7   4       89.50       76.39     16.68 o
 -11   8   4      183.57      228.49     17.01 o
 -10   8   4        0.32        0.01      9.48 o
  -9   8   4        4.03        2.92      8.92 o
  -8   8   4       73.91       64.15     10.46 o
  -7   8   4       21.65       18.95      7.69 o
  -6   8   4     1227.16     1266.71     19.61 o
  -5   8   4      671.60      686.59     13.79 o
  -4   8   4      369.77      377.03     14.07 o
  -3   8   4       54.72       59.66      7.94 o
  -2   8   4      301.66      312.47     13.09 o
  -1   8   4       83.15       81.81      9.08 o
   0   8   4        0.40       -1.10      5.94 o
   1   8   4      225.41      228.24     11.75 o
   2   8   4       64.17       72.07     10.95 o
   3   8   4       16.04       13.03      8.66 o
   4   8   4      245.78      223.26     19.76 o
   5   8   4      360.82      350.71     23.49 o
   6   8   4        2.13        2.64     10.91 o
   7   8   4      234.11      227.28     36.54 o
   8   8   4        0.22       -3.16     12.97 o
  -9   9   4       14.31       24.04     10.92 o
  -8   9   4        7.61       15.60     10.14 o
  -7   9   4        0.39       -0.82      8.87 o
  -6   9   4      275.87      280.75     19.25 o
  -5   9   4        2.53       -0.58      8.31 o
  -4   9   4      315.19      325.48     19.03 o
  -3   9   4        0.03        1.06      7.95 o
  -2   9   4        5.44        2.58      8.00 o
  -1   9   4      141.95      149.52     12.06 o
   0   9   4      162.07      151.93     11.79 o
   1   9   4       13.65        6.04      9.17 o
   2   9   4        0.94        3.15      9.24 o
   3   9   4      139.04      141.43     20.85 o
   4   9   4       19.25        8.98     12.05 o
   5   9   4        5.05        6.07     12.65 o
   6   9   4        0.30       -2.83     12.88 o
  -6  10   4       88.74       77.72     14.61 o
  -5  10   4       87.34       90.09     14.93 o
  -4  10   4       43.59       57.96     13.77 o
  -3  10   4      265.71      269.61     19.91 o
  -2  10   4      100.79       91.40     14.62 o
  -1  10   4        0.09        0.60     10.48 o
   0  10   4       43.56       60.18     13.37 o
   1  10   4        3.15        2.81     11.04 o
   2  10   4      123.30      115.09     18.36 o
   3  10   4       27.57       25.61     15.48 o
 -16   1   5       24.05       34.10     11.65 o
 -15   1   5       43.70       43.24     10.84 o
 -14   1   5       83.28       95.67     11.29 o
 -13   1   5     1128.20     1127.35     25.54 o
 -12   1   5      836.21      835.10     18.85 o
 -11   1   5      181.12      180.08      9.05 o
 -10   1   5      197.50      197.77      7.55 o
  -9   1   5        7.93        4.10      3.28 o
  -8   1   5      383.54      409.21      7.31 o
  -7   1   5      200.42      174.96      4.60 o
  -6   1   5     1876.78     1957.47     12.53 o
  -5   1   5      191.42      201.11      4.90 o
  -4   1   5       90.34       88.79      3.00 o
  -3   1   5      583.69      595.80      8.94 o
  -2   1   5     2500.62     2433.27     33.60 o
  -1   1   5       19.38       17.60      1.95 o
   0   1   5        0.02        1.35      2.06 o
   1   1   5      527.28      555.54      8.57 o
   2   1   5      847.08      895.23     10.76 o
   3   1   5      255.36      279.17      6.27 o
   4   1   5      260.98      245.58      7.78 o
   5   1   5       18.91       15.81      4.28 o
   6   1   5        7.46        8.81      4.60 o
   7   1   5       62.15       57.01      6.59 o
   8   1   5      442.25      455.92     14.99 o
   9   1   5        2.64        4.67      7.43 o
  10   1   5       18.76       16.73      9.02 o
  11   1   5       44.53       44.46     11.44 o
  12   1   5      361.62      361.68     20.83 o
 -16   2   5      275.18      289.85     18.73 o
 -15   2   5        3.23        4.76      9.45 o
 -14   2   5       39.48       32.75      9.67 o
 -13   2   5      195.22      201.90     13.31 o
 -12   2   5      354.33      333.46     13.64 o
 -11   2   5       71.48       56.55      6.63 o
 -10   2   5       22.12       27.69      4.60 o
  -9   2   5      196.35      184.22     11.36 o
  -8   2   5      165.30      167.33      5.29 o
  -7   2   5       34.10       27.49      2.62 o
  -6   2   5     1555.60     1671.96     11.28 o
  -5   2   5        8.43        9.70      1.88 o
  -4   2   5       30.30       26.92      2.46 o
  -3   2   5     1734.44     1748.53     16.99 o
  -2   2   5      897.23      898.30     10.31 o
  -1   2   5       71.39       60.49      3.81 o
   0   2   5      179.30      167.75     14.94 o
   1   2   5      321.74      321.95      6.36 o
   2   2   5      549.09      550.29      8.23 o
   3   2   5     1288.65     1248.08     14.96 o
   4   2   5     2284.57     2299.34     22.61 o
   5   2   5      190.23      196.27      8.96 o
   6   2   5      643.18      623.08     14.84 o
   7   2   5       48.86       55.44      7.29 o
   8   2   5       55.45       55.55      8.01 o
   9   2   5      241.48      246.68     13.16 o
  10   2   5      265.12      283.17     16.33 o
  11   2   5        0.62        1.80     10.06 o
  12   2   5        4.84        8.37     11.28 o
 -15   3   5       23.56       25.78     10.78 o
 -14   3   5       46.97       35.97     10.17 o
 -13   3   5       13.76        5.50      7.78 o
 -12   3   5      404.38      393.32     16.26 o
 -11   3   5        0.01       -0.77      5.53 o
 -10   3   5      665.95      688.09     13.41 o
  -9   3   5      884.13      896.27     11.65 o
  -8   3   5       22.96       25.63      3.53 o
  -7   3   5     1273.95     1353.16     12.20 o
  -6   3   5       19.39       23.58      2.48 o
  -5   3   5       58.58       65.98      3.51 o
  -4   3   5      251.07      251.66      4.70 o
  -3   3   5      588.63      595.41      7.18 o
  -2   3   5      712.20      797.12     10.29 o
  -1   3   5       94.89       86.34      8.65 o
   0   3   5       30.46       22.40      3.63 o
   1   3   5      297.62      284.55      8.62 o
   2   3   5      495.09      533.18     10.43 o
   3   3   5       49.37       69.10      5.24 o
   4   3   5     2965.70     2978.20     30.35 o
   5   3   5        0.88       -0.35      4.56 o
   6   3   5      262.47      254.50     12.08 o
   7   3   5      100.08       94.93      8.73 o
   8   3   5       89.93       96.24      9.63 o
   9   3   5        0.08       -1.56      7.43 o
  10   3   5       85.58      104.92     12.52 o
  11   3   5       36.95       32.11     11.74 o
 -15   4   5        0.54       -0.45     10.28 o
 -14   4   5      101.91      104.14     12.94 o
 -13   4   5       35.32       48.81     10.17 o
 -12   4   5      666.91      652.39     20.48 o
 -11   4   5     1752.49     1659.36     25.80 o
 -10   4   5       34.82       29.26      5.57 o
  -9   4   5       12.28       13.25      4.34 o
  -8   4   5        0.70        0.34      3.52 o
  -7   4   5       73.35       65.35      4.17 o
  -6   4   5      364.80      368.29      6.29 o
  -5   4   5      247.20      239.06      6.00 o
  -4   4   5       54.83       71.70      3.97 o
  -3   4   5       14.67       13.09      3.07 o
  -2   4   5       34.85       37.81      3.56 o
  -1   4   5      130.29      127.30      5.78 o
   0   4   5      213.52      209.73      7.80 o
   1   4   5        4.68        6.93      3.54 o
   2   4   5       49.57       52.38      5.97 o
   3   4   5      245.09      284.68     11.19 o
   4   4   5        9.84       12.35      6.67 o
   5   4   5        0.06       -3.18      5.68 o
   6   4   5        0.92        1.71      6.62 o
   7   4   5      204.84      205.33     13.14 o
   8   4   5      297.69      304.26     14.57 o
   9   4   5       65.31       55.31     10.09 o
  10   4   5       78.91       75.20     12.34 o
  11   4   5        1.38        0.34     11.61 o
 -14   5   5        2.40        5.03     10.23 o
 -13   5   5      286.17      300.75     17.40 o
 -12   5   5      221.90      237.43     14.93 o
 -11   5   5      719.25      655.31     18.07 o
 -10   5   5      128.82      131.37      8.74 o
  -9   5   5       28.58       31.72      5.50 o
  -8   5   5     1047.79     1042.04     15.22 o
  -7   5   5        5.36        6.57      3.87 o
  -6   5   5      136.60      123.16      4.83 o
  -5   5   5        0.00       -1.09      2.98 o
  -4   5   5        1.13        3.52      3.13 o
  -3   5   5      115.75      116.30      5.09 o
  -2   5   5     2011.18     2020.80     25.65 o
  -1   5   5      384.49      381.94     10.30 o
   0   5   5       18.96       22.49      4.60 o
   1   5   5       18.82       25.34      5.89 o
   2   5   5       85.55       92.62      8.26 o
   3   5   5      203.73      200.66     11.54 o
   4   5   5        2.42        5.65      7.02 o
   5   5   5      125.22      125.88     12.52 o
   6   5   5       73.59       74.95     16.02 o
   7   5   5       10.67       12.73      9.81 o
   8   5   5        0.13        0.06      9.77 o
   9   5   5        0.94       -0.10      9.29 o
  10   5   5       91.89       89.14     15.06 o
 -13   6   5      183.20      188.28     15.60 o
 -12   6   5       18.33       12.70      9.24 o
 -11   6   5       26.48       25.05      8.18 o
 -10   6   5      372.37      350.66     14.41 o
  -9   6   5      129.33      118.64      8.41 o
  -8   6   5      106.77      103.79      7.00 o
  -7   6   5      697.82      699.90     12.39 o
  -6   6   5      973.52      948.76     14.19 o
  -5   6   5       73.38       61.21      6.64 o
  -4   6   5      159.28      149.83      7.49 o
  -3   6   5       25.01       28.92      4.86 o
  -2   6   5        1.73        1.64      3.74 o
  -1   6   5       66.07       70.26      6.10 o
   0   6   5       77.53       84.20      7.73 o
   1   6   5        3.11        0.45      6.11 o
   2   6   5      267.91      253.80     13.23 o
   3   6   5      113.64      108.77     12.11 o
   4   6   5      270.22      255.09     17.64 o
   5   6   5        1.32        1.62      8.25 o
   6   6   5      324.81      307.20     19.94 o
   7   6   5       22.71       28.12     11.61 o
   8   6   5        2.93        4.72     10.90 o
   9   6   5        9.55       17.16     12.94 o
 -12   7   5       32.79       26.90     11.16 o
 -11   7   5       12.76        7.23      8.51 o
 -10   7   5      163.65      158.11     11.61 o
  -9   7   5       36.39       33.39      7.30 o
  -8   7   5        6.94        5.78      5.85 o
  -7   7   5      132.39      137.29      7.62 o
  -6   7   5      129.64      149.74     10.01 o
  -5   7   5        0.15        0.04      5.49 o
  -4   7   5      301.82      307.73     13.14 o
  -3   7   5      288.50      304.23     11.32 o
  -2   7   5        3.27        3.80      5.44 o
  -1   7   5      613.43      618.46     17.79 o
   0   7   5      168.18      168.09     12.27 o
   1   7   5       36.30       42.40      8.72 o
   2   7   5      349.20      326.52     19.42 o
   3   7   5      237.49      222.98     17.91 o
   4   7   5        6.79        8.92      9.31 o
   5   7   5        5.14        3.14      9.88 o
   6   7   5      112.91       99.63     14.98 o
   7   7   5        0.70       -0.26     11.17 o
   8   7   5       30.71       24.32     13.65 o
 -11   8   5        2.81        2.30     10.40 o
 -10   8   5        0.27       -1.99      9.48 o
  -9   8   5      172.00      172.31     12.28 o
  -8   8   5      210.38      204.45     12.39 o
  -7   8   5      294.91      284.02     16.00 o
  -6   8   5        3.03        4.58      6.99 o
  -5   8   5       27.70       29.08      8.57 o
  -4   8   5      691.06      700.07     19.76 o
  -3   8   5       34.74       33.29      8.00 o
  -2   8   5      272.94      294.42     13.37 o
  -1   8   5       64.73       58.57      7.60 o
   0   8   5       34.46       34.50      9.39 o
   1   8   5      215.24      199.84     14.57 o
   2   8   5      158.52      138.37     15.90 o
   3   8   5        6.66        7.83     10.43 o
   4   8   5        8.13       15.83     11.74 o
   5   8   5       76.14       90.33     15.78 o
   6   8   5       71.62       55.99     14.88 o
   7   8   5        1.35       -1.92     13.12 o
  -9   9   5        3.02        2.72     11.91 o
  -8   9   5       19.96       21.34     12.30 o
  -7   9   5      188.75      171.19     19.74 o
  -6   9   5       92.23       79.73     13.70 o
  -5   9   5       79.40       71.39     11.08 o
  -4   9   5       54.38       60.18     10.40 o
  -3   9   5      256.61      287.46     15.45 o
  -2   9   5       14.91       13.78      9.85 o
  -1   9   5       60.01       57.09     11.82 o
   0   9   5       78.38       84.87     12.63 o
   1   9   5       27.17       19.69     12.37 o
   2   9   5        1.20       -1.13     10.66 o
   3   9   5       65.49       65.41     15.01 o
   4   9   5        2.74        4.82     16.80 o
   5   9   5      108.22      121.08     18.72 o
  -6  10   5        1.18        3.18     11.78 o
  -5  10   5       35.78       21.10     12.49 o
  -4  10   5       70.73       84.04     14.60 o
  -3  10   5      264.04      289.00     20.27 o
  -2  10   5      101.85      115.88     15.23 o
  -1  10   5      241.88      258.48     23.27 o
   0  10   5       81.14       58.17     16.64 o
   1  10   5        4.25        3.55     12.98 o
   2  10   5        0.14        1.12     14.11 o
 -16   0   6      415.09      416.17     32.48 o
 -15   0   6       16.29       17.42     13.97 o
 -14   0   6       18.22        5.07     11.28 o
 -13   0   6      601.44      565.78     26.94 o
 -12   0   6      751.42      787.34     23.42 o
 -11   0   6       15.92       19.62      6.61 o
 -10   0   6      829.74      818.03     17.41 o
  -9   0   6      429.72      438.94     12.14 o
  -8   0   6       32.21       22.15      3.95 o
  -7   0   6     2001.19     2167.24     24.07 o
  -6   0   6      740.98      776.00     12.62 o
  -5   0   6      477.23      536.72      9.38 o
  -4   0   6     1827.61     1932.04     58.27 o
  -3   0   6      228.62      230.85     10.63 o
  -2   0   6      200.27      203.60      7.51 o
  -1   0   6        7.11       14.29      2.51 o
   0   0   6      114.04      119.09     11.98 o
   1   0   6     1990.90     2052.06     49.58 o
   2   0   6     1182.28     1286.02     25.27 o
   3   0   6      728.93      789.43     13.68 o
   4   0   6       23.85       25.96      6.00 o
   5   0   6        9.16        6.93      6.06 o
   6   0   6      395.80      413.76     16.56 o
   7   0   6     1699.36     1683.83     40.44 o
   8   0   6      365.94      386.93     19.28 o
   9   0   6       39.09       20.53     12.59 o
  10   0   6        0.33       -1.50     12.62 o
  11   0   6      580.61      610.87     33.57 o
 -16   1   6      126.90      153.60     15.24 o
 -15   1   6      145.11      151.11     16.23 o
 -14   1   6      402.07      411.65     18.14 o
 -13   1   6        6.45        6.03      6.70 o
 -12   1   6      101.74      107.97      8.30 o
 -11   1   6        4.32        4.45      4.26 o
 -10   1   6       34.75       36.84      4.49 o
  -9   1   6       41.98       49.82      4.09 o
  -8   1   6      598.97      617.08      7.70 o
  -7   1   6       98.96      110.15      3.94 o
  -6   1   6        0.14        1.10      2.54 o
  -5   1   6       10.56        7.38      2.24 o
  -4   1   6      922.87      990.67     10.20 o
  -3   1   6     2038.65     2189.38     21.05 o
  -2   1   6      756.13      845.21     13.75 o
  -1   1   6      643.10      681.17      9.38 o
   0   1   6      437.40      446.79      9.81 o
   1   1   6      115.72      125.86      5.28 o
   2   1   6     1306.62     1273.62     17.21 o
   3   1   6      183.14      185.18      5.76 o
   4   1   6      128.29      130.84      6.69 o
   5   1   6      189.07      197.62      8.53 o
   6   1   6      100.51       98.70      7.37 o
   7   1   6       31.73       29.92      6.52 o
   8   1   6      175.70      168.89     11.22 o
   9   1   6      583.01      632.07     20.68 o
  10   1   6       25.00       22.50     10.05 o
  11   1   6      422.19      465.73     22.23 o
 -16   2   6       49.53       34.84     11.79 o
 -15   2   6        2.31        3.29      9.32 o
 -14   2   6     1202.69     1222.06     28.39 o
 -13   2   6      111.88      114.22     10.09 o
 -12   2   6      410.74      427.38     13.38 o
 -11   2   6      200.53      191.55      8.02 o
 -10   2   6      191.47      202.59      7.07 o
  -9   2   6       77.52       80.62      4.32 o
  -8   2   6       61.26       61.71      3.34 o
  -7   2   6        0.62        1.29      2.38 o
  -6   2   6      414.95      441.32      7.59 o
  -5   2   6     1078.71     1183.06     11.40 o
  -4   2   6      418.54      433.01      6.31 o
  -3   2   6       49.63       42.97      2.95 o
  -2   2   6      271.45      283.39      9.74 o
  -1   2   6      626.10      658.24     11.70 o
   0   2   6      492.44      495.57      9.12 o
   1   2   6      742.54      797.05     11.69 o
   2   2   6       60.92       61.64      3.87 o
   3   2   6      177.21      179.08      7.22 o
   4   2   6      202.77      220.21      8.49 o
   5   2   6      381.23      401.32     11.35 o
   6   2   6     1801.13     1791.36     24.36 o
   7   2   6       20.61       13.26      6.54 o
   8   2   6       20.36       14.84      7.44 o
   9   2   6       15.03       18.17      8.98 o
  10   2   6        3.33        2.44      9.43 o
  11   2   6       81.25       83.20     13.55 o
 -15   3   6        0.19       -0.61      9.69 o
 -14   3   6       17.26       20.53      9.40 o
 -13   3   6      113.37      112.32     10.36 o
 -12   3   6       41.90       43.04      7.81 o
 -11   3   6       74.36       78.34      6.72 o
 -10   3   6      110.82      109.68      6.23 o
  -9   3   6        0.03       -1.37      3.23 o
  -8   3   6       26.22       28.11      3.14 o
  -7   3   6      114.75       94.65      4.71 o
  -6   3   6       31.56       28.61      2.96 o
  -5   3   6      809.32      859.17     11.64 o
  -4   3   6     1787.58     1966.42     21.81 o
  -3   3   6      142.23      141.70      5.45 o
  -2   3   6        0.03       -0.59      3.07 o
  -1   3   6       46.40       55.02      4.49 o
   0   3   6      356.42      381.72      8.77 o
   1   3   6        0.03        0.45      3.13 o
   2   3   6      239.51      213.37      8.41 o
   3   3   6      106.13      110.48      7.50 o
   4   3   6      631.32      623.09     14.34 o
   5   3   6      156.02      177.09      9.78 o
   6   3   6     3629.68     3547.70     40.90 o
   7   3   6        9.48        9.62      6.81 o
   8   3   6       51.50       50.44      9.04 o
   9   3   6       26.63       39.94      9.53 o
  10   3   6       41.88       36.00     11.35 o
 -15   4   6        2.05        2.10     10.29 o
 -14   4   6       24.88       23.31     10.25 o
 -13   4   6      173.92      177.18     12.05 o
 -12   4   6      331.74      346.80     14.47 o
 -11   4   6      356.86      316.90     11.09 o
 -10   4   6      784.49      727.81     13.75 o
  -9   4   6      979.15      977.27     17.15 o
  -8   4   6      596.29      613.53      8.82 o
  -7   4   6        0.19        0.68      3.25 o
  -6   4   6        1.24        1.44      2.91 o
  -5   4   6       27.50       26.98      3.72 o
  -4   4   6     1104.18     1129.82     12.64 o
  -3   4   6     1095.32     1189.44     16.10 o
  -2   4   6      321.39      368.65      9.52 o
  -1   4   6      542.90      527.33     12.25 o
   0   4   6      678.01      697.03     13.90 o
   1   4   6       54.31       61.17      5.83 o
   2   4   6      102.37       97.26      8.22 o
   3   4   6      242.42      239.81     12.01 o
   4   4   6      386.21      405.42     15.39 o
   5   4   6      319.39      304.98     12.79 o
   6   4   6     1312.45     1250.92     23.38 o
   7   4   6      188.24      193.35     12.63 o
   8   4   6        0.83       -0.10      7.72 o
   9   4   6       16.47       12.49      9.44 o
  10   4   6       94.58       93.59     13.80 o
 -14   5   6        5.36        7.24     10.22 o
 -13   5   6      417.51      420.62     17.34 o
 -12   5   6       16.94       17.46      7.93 o
 -11   5   6      428.20      378.96     13.24 o
 -10   5   6      381.27      365.12     11.10 o
  -9   5   6       16.79       20.58      4.73 o
  -8   5   6      703.73      717.24     11.60 o
  -7   5   6      148.32      141.46      7.80 o
  -6   5   6      118.97      127.01      7.65 o
  -5   5   6      258.20      264.91      6.44 o
  -4   5   6        8.26        8.01      3.84 o
  -3   5   6       48.08       51.42      5.14 o
  -2   5   6        0.20       -0.58      4.22 o
  -1   5   6        0.12       -0.26      4.51 o
   0   5   6        6.44        3.23      4.72 o
   1   5   6      347.74      337.36     11.90 o
   2   5   6       83.46       85.07      8.98 o
   3   5   6      282.27      265.90     14.07 o
   4   5   6      200.85      182.92     12.90 o
   5   5   6      240.30      235.92     17.18 o
   6   5   6        9.50        3.50      8.30 o
   7   5   6      129.77      136.98     12.70 o
   8   5   6       11.00       11.40      9.85 o
   9   5   6      117.16      108.86     12.72 o
 -13   6   6       23.27       27.02     11.07 o
 -12   6   6       11.33        9.98      9.58 o
 -11   6   6      136.28      125.88      9.53 o
 -10   6   6       20.89       17.63      6.02 o
  -9   6   6      521.86      497.10     11.49 o
  -8   6   6        0.65        2.89      5.51 o
  -7   6   6       25.86       25.58      6.31 o
  -6   6   6      234.01      246.79     10.76 o
  -5   6   6      271.17      293.41     10.51 o
  -4   6   6      728.56      712.47     12.62 o
  -3   6   6      255.01      248.50     11.61 o
  -2   6   6      887.38      911.27     20.48 o
  -1   6   6        4.39        9.05      6.06 o
   0   6   6       38.22       42.48      7.61 o
   1   6   6      978.42      984.19     27.37 o
   2   6   6      707.73      667.83     23.46 o
   3   6   6       22.47       22.55      9.06 o
   4   6   6       15.18       10.03      9.30 o
   5   6   6      915.26      931.37     34.03 o
   6   6   6       87.42       84.25     13.58 o
   7   6   6       11.76       11.03     10.51 o
   8   6   6      190.90      212.88     18.07 o
 -12   7   6       14.09       12.46     10.80 o
 -11   7   6        0.34        2.93      9.68 o
 -10   7   6        5.27        7.45      8.93 o
  -9   7   6       12.26       11.26      7.73 o
  -8   7   6        0.06        0.18      6.78 o
  -7   7   6        7.32        5.79      6.55 o
  -6   7   6      419.38      434.75     15.79 o
  -5   7   6        6.60        5.72      6.32 o
  -4   7   6     1352.38     1332.22     23.47 o
  -3   7   6       48.82       47.28      8.96 o
  -2   7   6       13.84       10.71      7.38 o
  -1   7   6       10.71        7.79      7.37 o
   0   7   6       32.42       29.62      9.98 o
   1   7   6       85.57       85.99     12.42 o
   2   7   6        0.59        0.61     12.03 o
   3   7   6      171.53      160.61     15.81 o
   4   7   6        3.50        5.91      9.83 o
   5   7   6       61.22       62.21     13.35 o
   6   7   6       63.28       60.02     13.91 o
   7   7   6        3.25        4.56     12.14 o
 -11   8   6        5.86        7.85     12.34 o
 -10   8   6       11.17       14.21     11.61 o
  -9   8   6      254.93      287.70     19.85 o
  -8   8   6        0.95       -0.86      8.46 o
  -7   8   6        3.01        0.88      8.01 o
  -6   8   6      213.03      222.92     13.75 o
  -5   8   6      733.50      681.28     19.47 o
  -4   8   6        0.01        0.86      6.56 o
  -3   8   6       96.00      108.90     12.32 o
  -2   8   6      140.76      145.18     13.11 o
  -1   8   6       19.41       15.39     10.55 o
   0   8   6      397.67      420.89     23.74 o
   1   8   6      357.25      322.56     21.40 o
   2   8   6      124.83      103.97     14.69 o
   3   8   6        8.40        8.43     15.30 o
   4   8   6       20.56       10.00     11.70 o
   5   8   6       10.66       16.19     12.80 o
   6   8   6       89.52       93.00     17.34 o
  -9   9   6       35.40       40.52     13.84 o
  -8   9   6        0.97       -0.34     10.78 o
  -7   9   6       95.37       88.90     14.37 o
  -6   9   6       12.84       12.13     10.85 o
  -5   9   6        8.52       11.83     10.45 o
  -4   9   6       21.52       22.67     10.63 o
  -3   9   6      293.15      313.06     19.37 o
  -2   9   6      696.73      706.81     31.66 o
  -1   9   6        2.20       -2.72     10.99 o
   0   9   6      105.05       99.62     16.31 o
   1   9   6        8.03       10.23     11.96 o
   2   9   6       40.73       60.53     14.76 o
   3   9   6        0.00        1.86     12.60 o
   4   9   6       27.82       11.86     19.40 o
  -5  10   6       80.99       88.33     15.78 o
  -4  10   6       18.34       19.30     14.85 o
  -3  10   6      180.09      227.63     23.54 o
  -2  10   6      539.85      566.36     31.83 o
  -1  10   6       29.98       23.31     14.69 o
   0  10   6        0.08       -4.16     13.23 o
 -16   1   7        8.97       11.66     10.82 o
 -15   1   7       46.35       44.72     10.95 o
 -14   1   7       99.34       92.59     10.57 o
 -13   1   7       87.69       92.37      8.57 o
 -12   1   7      631.14      597.97     12.28 o
 -11   1   7      573.41      557.23     10.81 o
 -10   1   7      844.91      857.61     11.38 o
  -9   1   7      118.34      119.26      5.18 o
  -8   1   7       86.79       80.51      5.19 o
  -7   1   7        3.02        1.60      3.07 o
  -6   1   7       12.36       15.65      3.10 o
  -5   1   7      124.73      154.45      5.58 o
  -4   1   7       78.50       68.33      7.30 o
  -3   1   7      578.64      609.18     11.19 o
  -2   1   7      492.38      511.35      8.97 o
  -1   1   7       99.59       95.36      3.65 o
   0   1   7      446.99      455.91      9.92 o
   1   1   7      214.08      245.22      7.14 o
   2   1   7      175.01      178.55      5.21 o
   3   1   7        0.01        0.51      3.43 o
   4   1   7        0.46        1.29      4.06 o
   5   1   7       28.91       32.92      5.66 o
   6   1   7       75.04       75.31      7.38 o
   7   1   7       57.81       59.56      7.84 o
   8   1   7      354.15      353.70     14.99 o
   9   1   7      169.84      162.93     13.45 o
  10   1   7      234.67      258.57     17.82 o
 -16   2   7       38.75       49.15     12.49 o
 -15   2   7        0.24        0.05      9.32 o
 -14   2   7       49.49       54.61      9.55 o
 -13   2   7      140.14      133.39      9.74 o
 -12   2   7      179.68      178.15      8.16 o
 -11   2   7      175.99      158.46      7.15 o
 -10   2   7      481.57      479.25      8.69 o
  -9   2   7       22.42       16.45      3.96 o
  -8   2   7       23.21       28.00      3.30 o
  -7   2   7       12.77       12.04      3.62 o
  -6   2   7       93.28      105.86      5.33 o
  -5   2   7       87.04       95.08      5.64 o
  -4   2   7     1021.45     1115.75     18.70 o
  -3   2   7      391.55      426.18      9.24 o
  -2   2   7       12.19        6.42      3.52 o
  -1   2   7     2076.81     2198.35     43.66 o
   0   2   7      237.55      235.57      6.02 o
   1   2   7      191.50      211.18      5.70 o
   2   2   7       26.95       26.84      4.07 o
   3   2   7       42.54       45.56      5.06 o
   4   2   7      400.20      401.90     10.98 o
   5   2   7      809.60      812.68     15.59 o
   6   2   7      115.02      117.08      9.06 o
   7   2   7      322.93      309.89     13.64 o
   8   2   7       20.26       16.94      8.04 o
   9   2   7      619.37      661.29     25.06 o
  10   2   7      268.78      268.01     17.95 o
 -15   3   7       27.18       35.74     11.36 o
 -14   3   7        0.60        2.82      8.18 o
 -13   3   7        5.07        3.93      6.72 o
 -12   3   7        6.81        5.38      5.49 o
 -11   3   7       32.71       32.73      5.06 o
 -10   3   7      768.14      748.58     10.33 o
  -9   3   7       19.36       24.75      4.55 o
  -8   3   7       40.70       44.22      4.08 o
  -7   3   7      258.73      246.93      8.44 o
  -6   3   7       62.07       65.54      5.03 o
  -5   3   7      968.08      973.38     12.63 o
  -4   3   7       14.27       14.88      3.65 o
  -3   3   7        1.04        2.21      3.51 o
  -2   3   7        5.31        2.27      3.43 o
  -1   3   7       10.88       12.51      3.70 o
   0   3   7      382.07      384.48     12.99 o
   1   3   7        5.38        6.19      4.24 o
   2   3   7      132.36      134.79      8.02 o
   3   3   7     1304.86     1302.66     19.28 o
   4   3   7      743.38      732.56     15.96 o
   5   3   7     1292.60     1277.11     23.07 o
   6   3   7      107.57       89.54      8.99 o
   7   3   7       93.31      102.55      9.98 o
   8   3   7      402.44      366.94     16.35 o
   9   3   7        0.54       -0.67      9.56 o
  10   3   7      123.66      121.60     14.90 o
 -15   4   7        5.57       13.25     11.21 o
 -14   4   7       34.37       25.30     10.61 o
 -13   4   7       11.09        9.05      7.14 o
 -12   4   7      156.49      147.64      8.65 o
 -11   4   7      536.28      496.63     10.92 o
 -10   4   7       10.45       10.20      4.37 o
  -9   4   7       14.05       14.66      4.79 o
  -8   4   7       41.65       38.42      4.74 o
  -7   4   7       43.47       45.66      6.36 o
  -6   4   7       45.81       43.97      5.00 o
  -5   4   7      218.68      229.54      7.81 o
  -4   4   7       48.90       42.29      4.81 o
  -3   4   7       64.13       73.74      6.09 o
  -2   4   7        1.72        0.87      4.01 o
  -1   4   7       70.98       70.48      5.95 o
   0   4   7       77.80       78.06      7.22 o
   1   4   7      132.59      142.45      9.09 o
   2   4   7      284.69      278.16     11.78 o
   3   4   7      213.95      217.91     11.45 o
   4   4   7       22.74       19.49      6.79 o
   5   4   7       61.24       67.08      8.40 o
   6   4   7       21.82        8.97      7.29 o
   7   4   7      274.70      250.93     14.14 o
   8   4   7      223.13      201.01     13.87 o
   9   4   7        4.34        7.19      9.97 o
 -14   5   7       70.47       73.74     12.70 o
 -13   5   7       44.92       32.57      9.26 o
 -12   5   7        0.01        0.44      6.84 o
 -11   5   7      208.13      232.63     10.72 o
 -10   5   7      101.18       87.07      7.93 o
  -9   5   7      920.12      879.52     15.23 o
  -8   5   7      239.16      237.93      8.66 o
  -7   5   7        5.84       10.54      3.96 o
  -6   5   7      370.31      386.50     12.63 o
  -5   5   7        1.81        4.67      4.59 o
  -4   5   7      595.72      592.94     13.06 o
  -3   5   7       71.63       66.54      7.11 o
  -2   5   7      713.63      722.40     16.80 o
  -1   5   7      375.99      369.50     14.41 o
   0   5   7       60.24       67.33      8.21 o
   1   5   7      242.14      245.48     13.16 o
   2   5   7      678.67      653.97     19.20 o
   3   5   7      328.12      293.44     17.23 o
   4   5   7      903.57      940.54     22.44 o
   5   5   7       28.51       22.88      8.38 o
   6   5   7     1003.28      980.58     25.05 o
   7   5   7        1.29        4.03      9.07 o
   8   5   7      126.04      130.46     14.35 o
 -13   6   7       15.10        9.07     10.63 o
 -12   6   7       16.88       10.83      9.48 o
 -11   6   7       40.52       27.67      8.69 o
 -10   6   7        0.21        0.18      6.97 o
  -9   6   7      596.40      577.67     13.88 o
  -8   6   7       26.11       22.61      6.05 o
  -7   6   7      340.78      346.05     10.52 o
  -6   6   7      770.79      774.11     22.80 o
  -5   6   7        2.15        4.62      6.46 o
  -4   6   7      154.25      142.63     11.51 o
  -3   6   7        4.29        1.64      5.68 o
  -2   6   7      173.25      184.65     12.65 o
  -1   6   7       62.99       69.18      9.29 o
   0   6   7      176.81      176.27     17.79 o
   1   6   7       71.17       67.75      9.68 o
   2   6   7       85.89       97.35     11.02 o
   3   6   7      375.64      375.27     17.83 o
   4   6   7       22.83       20.59      9.07 o
   5   6   7        8.58        7.82      9.25 o
   6   6   7       96.44       96.25     12.53 o
   7   6   7       61.04       41.78     11.33 o
 -12   7   7       39.70       42.11     13.51 o
 -11   7   7        8.16       15.34     11.39 o
 -10   7   7      119.63      136.67     13.03 o
  -9   7   7       28.32       25.70      8.94 o
  -8   7   7       48.74       48.96      8.51 o
  -7   7   7      206.34      195.48     11.99 o
  -6   7   7       25.19       27.79      5.48 o
  -5   7   7      269.74      261.59     16.06 o
  -4   7   7        7.49        5.11      7.56 o
  -3   7   7      178.36      157.15     15.21 o
  -2   7   7        0.18        1.25      7.35 o
  -1   7   7      431.49      430.29     21.88 o
   0   7   7      665.96      644.26     22.13 o
   1   7   7       48.51       55.12     10.20 o
   2   7   7      123.60      126.54     13.17 o
   3   7   7       63.94       47.13     11.23 o
   4   7   7        7.68        5.25      9.69 o
   5   7   7      144.04      149.73     16.10 o
   6   7   7        8.54        6.95     11.79 o
 -10   8   7       21.65       21.42     12.41 o
  -9   8   7      101.21       75.33     13.81 o
  -8   8   7       37.70       28.02     11.51 o
  -7   8   7        1.33        0.54      9.56 o
  -6   8   7        0.05       -1.67      9.20 o
  -5   8   7        1.36        3.27      9.08 o
  -4   8   7      314.58      292.32     21.59 o
  -3   8   7       17.08       13.81     10.76 o
  -2   8   7       23.60       12.65     10.99 o
  -1   8   7        5.48        2.45     10.39 o
   0   8   7       48.72       47.27     11.18 o
   1   8   7       85.27       82.22     12.73 o
   2   8   7      271.03      255.87     20.75 o
   3   8   7       27.67       22.92     11.26 o
   4   8   7       60.10       49.39     13.48 o
   5   8   7       95.89      105.37     17.23 o
  -8   9   7       38.14       49.56     14.06 o
  -7   9   7        7.79        7.69     11.16 o
  -6   9   7       85.31       87.95     17.38 o
  -5   9   7       40.25       29.14     13.66 o
  -4   9   7       49.21       61.00     15.58 o
  -3   9   7        1.00       -0.86     11.80 o
  -2   9   7        3.26        1.66     12.27 o
  -1   9   7       38.39       33.15     13.71 o
   0   9   7       61.60       46.53     14.52 o
   1   9   7       53.97       53.24     15.21 o
   2   9   7        2.71        8.59     13.05 o
 -16   0   8       42.02       37.56     17.58 o
 -15   0   8        4.30        1.50     13.65 o
 -14   0   8        5.69        3.47      9.64 o
 -13   0   8      203.37      203.46     12.40 o
 -12   0   8      564.65      487.54     14.23 o
 -11   0   8     1103.00      997.54     24.33 o
 -10   0   8     2638.65     2657.65    100.68 o
  -9   0   8       24.10       28.13      7.68 o
  -8   0   8       83.24       86.26      7.93 o
  -7   0   8       56.74       47.81      6.18 o
  -6   0   8        1.80        1.05      4.95 o
  -5   0   8       58.05       56.01      7.70 o
  -4   0   8        0.65        0.70      5.44 o
  -3   0   8      342.41      368.53     17.73 o
  -2   0   8       11.04        7.03      3.65 o
  -1   0   8     2772.78     2737.84     90.09 o
   0   0   8       19.78       16.06      9.95 o
   1   0   8      117.07      124.43     16.09 o
   2   0   8      117.89      126.24      7.93 o
   3   0   8      140.34      134.89      9.79 o
   4   0   8      444.64      448.94     21.77 o
   5   0   8       81.22       88.68     10.50 o
   6   0   8     1003.47      995.57     39.01 o
   7   0   8      956.36      947.38     27.37 o
   8   0   8      579.41      623.70     28.72 o
   9   0   8       87.21       81.57     17.94 o
 -16   1   8       36.45       56.75     12.76 o
 -15   1   8       10.56       10.13      9.96 o
 -14   1   8      375.08      392.94     13.03 o
 -13   1   8        8.92        3.88      5.21 o
 -12   1   8      231.79      247.16      8.17 o
 -11   1   8      303.83      292.88      9.19 o
 -10   1   8       15.64       14.79      6.21 o
  -9   1   8       22.04       24.18      5.08 o
  -8   1   8      346.63      391.67      9.95 o
  -7   1   8      600.83      638.02     11.03 o
  -6   1   8        2.81        6.09      3.93 o
  -5   1   8      237.19      263.43      7.62 o
  -4   1   8      424.93      430.66     11.89 o
  -3   1   8      280.89      301.47      9.04 o
  -2   1   8     1164.84     1275.81     20.82 o
  -1   1   8       79.47       81.75      4.23 o
   0   1   8      525.88      528.28     18.45 o
   1   1   8        0.01        0.78      4.05 o
   2   1   8        7.09        6.25      4.68 o
   3   1   8      262.59      268.30     12.94 o
   4   1   8      277.00      291.39     10.12 o
   5   1   8        5.79        3.36      5.36 o
   6   1   8        5.36       11.15      6.21 o
   7   1   8       82.49       99.31      9.33 o
   8   1   8       54.09       56.77     10.40 o
   9   1   8      128.25      137.01     13.88 o
 -16   2   8        6.77       -0.49     11.02 o
 -15   2   8       20.10       26.75     10.77 o
 -14   2   8       26.22       18.27      7.42 o
 -13   2   8        0.67        0.07      5.13 o
 -12   2   8      379.92      382.95      9.16 o
 -11   2   8       25.73       20.12      5.21 o
 -10   2   8       13.56       12.21      4.08 o
  -9   2   8      237.21      247.88     10.62 o
  -8   2   8      224.97      226.83      8.61 o
  -7   2   8      218.61      222.70      8.35 o
  -6   2   8      202.22      203.30      8.42 o
  -5   2   8      143.38      163.75      8.50 o
  -4   2   8      122.11      117.11      6.62 o
  -3   2   8      411.18      398.97     11.27 o
  -2   2   8      220.98      227.73      8.74 o
  -1   2   8        0.46        0.25      3.43 o
   0   2   8        0.01        0.05      3.69 o
   1   2   8      293.12      282.57      7.71 o
   2   2   8        2.03        1.89      3.68 o
   3   2   8       12.56        9.31      4.49 o
   4   2   8       94.99       95.04      7.04 o
   5   2   8      614.82      608.91     14.46 o
   6   2   8      123.54      126.07      9.68 o
   7   2   8       19.46       23.54      8.08 o
   8   2   8       11.90       15.58      8.78 o
   9   2   8       99.27      108.63     13.39 o
 -15   3   8        1.19        1.69     10.26 o
 -14   3   8       50.08       45.39      8.47 o
 -13   3   8        0.33        2.05      6.28 o
 -12   3   8      132.60      134.68      7.35 o
 -11   3   8      431.02      415.12     11.74 o
 -10   3   8      554.16      550.16     10.36 o
  -9   3   8       95.18      101.17      8.26 o
  -8   3   8       22.89       20.73      5.59 o
  -7   3   8      487.47      511.82     11.18 o
  -6   3   8       49.72       49.28      6.53 o
  -5   3   8      194.56      217.12      9.08 o
  -4   3   8      761.32      804.71     14.85 o
  -3   3   8      501.18      492.51     13.25 o
  -2   3   8       24.96       23.86      5.27 o
  -1   3   8      161.12      166.48      8.55 o
   0   3   8        5.40        2.59      4.39 o
   1   3   8       67.75       57.75      6.13 o
   2   3   8      290.99      276.10     10.19 o
   3   3   8       19.02       17.80      5.75 o
   4   3   8       49.79       47.29      7.12 o
   5   3   8       18.72       17.86      6.80 o
   6   3   8      354.10      333.43     14.28 o
   7   3   8      388.66      369.21     15.97 o
   8   3   8      248.50      219.72     14.44 o
   9   3   8       31.03       23.36     11.53 o
 -15   4   8       93.95      127.08     14.72 o
 -14   4   8       44.35       45.17     11.36 o
 -13   4   8       68.79       72.03      9.98 o
 -12   4   8        0.94        1.56      6.32 o
 -11   4   8      309.96      317.77     11.46 o
 -10   4   8       21.53       12.72      4.85 o
  -9   4   8      150.13      135.99      9.45 o
  -8   4   8      817.23      828.44     19.86 o
  -7   4   8      513.58      512.34     16.05 o
  -6   4   8        0.38       -0.64      5.25 o
  -5   4   8      432.98      424.79     12.12 o
  -4   4   8      312.50      312.69     12.28 o
  -3   4   8       68.01       54.55      6.93 o
  -2   4   8      576.58      584.49     15.41 o
  -1   4   8      170.11      157.55      9.80 o
   0   4   8       36.03       34.14      6.30 o
   1   4   8      536.18      527.34     14.93 o
   2   4   8       36.97       29.70      6.77 o
   3   4   8      131.18      118.34      9.39 o
   4   4   8      264.10      279.00     13.50 o
   5   4   8        0.14       -0.54      6.87 o
   6   4   8      522.27      496.15     17.58 o
   7   4   8       65.71       63.56     10.59 o
   8   4   8     2059.86     2044.35     34.22 o
 -14   5   8        0.76        5.83     11.66 o
 -13   5   8       17.03       18.27     11.82 o
 -12   5   8        0.67       -0.87      9.65 o
 -11   5   8       63.76       52.05      8.04 o
 -10   5   8       41.33       50.73      7.09 o
  -9   5   8     1230.48     1181.78     18.09 o
  -8   5   8       26.48       25.95      7.67 o
  -7   5   8      213.53      244.53     13.30 o
  -6   5   8      180.80      166.49     11.02 o
  -5   5   8      453.69      462.05     15.37 o
  -4   5   8       20.15       17.57      6.46 o
  -3   5   8       26.97       26.11      6.64 o
  -2   5   8        2.84        1.91      5.84 o
  -1   5   8        1.82        1.11      5.69 o
   0   5   8      209.40      203.24     11.58 o
   1   5   8       92.26       80.15     10.66 o
   2   5   8      147.87      142.06     11.12 o
   3   5   8        2.08       -0.84      6.77 o
   4   5   8      171.77      164.54     12.52 o
   5   5   8        2.33        3.66      8.18 o
   6   5   8      466.64      442.52     19.14 o
   7   5   8       98.41       95.19     12.97 o
 -13   6   8       17.23       23.80     12.72 o
 -12   6   8        2.02        0.32     10.77 o
 -11   6   8       11.71       21.79      9.32 o
 -10   6   8       42.79       50.95      9.31 o
  -9   6   8      231.48      230.96     11.29 o
  -8   6   8       18.79       18.66      7.97 o
  -7   6   8      687.38      691.81     20.53 o
  -6   6   8      215.67      216.66     12.98 o
  -5   6   8      102.91      107.23     11.67 o
  -4   6   8      240.25      223.61     14.51 o
  -3   6   8      359.15      334.51     14.90 o
  -2   6   8     1614.10     1565.47     30.07 o
  -1   6   8      220.29      229.51     14.22 o
   0   6   8      235.19      229.22     14.45 o
   1   6   8       20.51       21.10      8.62 o
   2   6   8        1.78        0.74      9.24 o
   3   6   8      390.84      402.84     17.76 o
   4   6   8        3.52        3.97      8.71 o
   5   6   8       45.77       52.73     11.40 o
   6   6   8        3.68        5.53     10.19 o
 -12   7   8        6.84       -0.28     11.72 o
 -11   7   8       33.50       50.02     13.22 o
 -10   7   8       59.25       56.03     12.72 o
  -9   7   8        3.92        0.28      9.71 o
  -8   7   8        3.63        1.26      8.30 o
  -7   7   8       91.40      103.92     13.77 o
  -6   7   8       38.70       35.90     11.04 o
  -5   7   8        7.46        7.70      9.76 o
  -4   7   8      197.33      195.01     17.40 o
  -3   7   8       42.08       32.20     10.90 o
  -2   7   8       47.58       37.21     10.94 o
  -1   7   8      382.03      368.40     18.60 o
   0   7   8       38.64       37.04     10.18 o
   1   7   8       17.80       11.54      9.48 o
   2   7   8       13.29        8.76      9.63 o
   3   7   8       58.41       61.78     12.53 o
   4   7   8        9.17        7.48     10.65 o
   5   7   8       61.48       56.32     12.66 o
 -10   8   8       31.01       32.32     15.52 o
  -9   8   8        1.01        3.11     12.74 o
  -8   8   8       23.61       29.01     12.98 o
  -7   8   8       11.93        9.21     11.01 o
  -6   8   8        4.47        0.63     10.92 o
  -5   8   8        3.05       -0.78     10.53 o
  -4   8   8        0.00       -1.42     10.56 o
  -3   8   8      157.48      163.66     17.86 o
  -2   8   8      111.11      111.22     15.90 o
  -1   8   8       27.26       30.85     12.15 o
   0   8   8       31.38       32.07     12.39 o
   1   8   8      217.33      231.78     18.32 o
   2   8   8       10.37        4.87     10.66 o
   3   8   8       13.50        4.39     11.12 o
  -7   9   8       32.11       41.27     15.78 o
  -6   9   8       47.03       49.53     15.60 o
  -5   9   8       25.42       32.17     14.84 o
  -4   9   8      258.22      249.44     22.60 o
  -3   9   8     1048.39     1176.82     40.30 o
  -2   9   8      298.08      317.70     23.81 o
  -1   9   8       18.27       15.74     13.29 o
   0   9   8      175.75      171.69     19.86 o
 -16   1   9       40.88       27.21     11.76 o
 -15   1   9       28.78       27.21     10.66 o
 -14   1   9        0.73        0.61      8.55 o
 -13   1   9       82.31       69.13     10.39 o
 -12   1   9      291.37      278.51     16.46 o
 -11   1   9       40.72       46.96      8.15 o
 -10   1   9      903.95      906.29     29.09 o
  -9   1   9       71.19       62.91      8.07 o
  -8   1   9       17.60       19.74      6.08 o
  -7   1   9       53.90       49.79      8.04 o
  -6   1   9       51.59       51.40      7.00 o
  -5   1   9      463.48      446.51     13.49 o
  -4   1   9      341.56      337.45     11.34 o
  -3   1   9       56.04       73.36      5.92 o
  -2   1   9      172.20      176.55      7.51 o
  -1   1   9      151.83      159.57      6.34 o
   0   1   9      166.73      166.91      8.78 o
   1   1   9       66.98       77.08      6.99 o
   2   1   9       36.18       34.88      6.33 o
   3   1   9        6.74        4.12      5.77 o
   4   1   9        0.22        1.80      6.44 o
   5   1   9       14.32       14.26      7.90 o
   6   1   9       18.58       16.25      8.99 o
   7   1   9       10.31        4.87     10.43 o
   8   1   9        7.85        3.30     12.29 o
 -15   2   9       20.57       22.69     12.35 o
 -14   2   9       28.25       31.84     11.63 o
 -13   2   9       24.73       17.34     10.11 o
 -12   2   9      106.93      100.34     12.37 o
 -11   2   9        1.60        1.32      7.01 o
 -10   2   9       26.43       19.73      7.21 o
  -9   2   9       29.34       28.12      7.16 o
  -8   2   9     1269.72     1239.40     22.44 o
  -7   2   9      341.88      375.01     15.52 o
  -6   2   9      333.84      338.81     14.06 o
  -5   2   9       82.72       77.30      8.12 o
  -4   2   9        5.61        7.75      4.94 o
  -3   2   9        9.01        2.53      4.49 o
  -2   2   9      863.14      876.16     14.65 o
  -1   2   9        5.53        4.29      4.02 o
   0   2   9       64.45       65.89      5.14 o
   1   2   9       85.71       86.18      5.69 o
   2   2   9      489.75      497.70     15.24 o
   3   2   9       21.94       22.87      7.28 o
   4   2   9       12.89       11.55      7.55 o
   5   2   9      201.52      191.16     13.45 o
   6   2   9        0.30        1.73      9.48 o
   7   2   9       75.72       75.18     13.05 o
   8   2   9       27.83       21.60     13.96 o
 -15   3   9       31.88       61.81     14.30 o
 -14   3   9        2.86        2.44     10.60 o
 -13   3   9       72.18       79.42     12.86 o
 -12   3   9       90.72       75.81     11.63 o
 -11   3   9       39.10       39.05     10.06 o
 -10   3   9      175.27      172.58     11.91 o
  -9   3   9      598.88      592.05     17.68 o
  -8   3   9      547.74      493.44     18.78 o
  -7   3   9       20.22       16.00      7.16 o
  -6   3   9      136.59      156.95     11.80 o
  -5   3   9      234.04      214.36     10.84 o
  -4   3   9       19.08       20.33      5.87 o
  -3   3   9      793.15      811.68     16.97 o
  -2   3   9        3.54        0.63      4.89 o
  -1   3   9      311.90      314.00     13.57 o
   0   3   9      238.93      232.77      9.94 o
   1   3   9        0.64        0.45      4.88 o
   2   3   9       26.83       20.77      5.76 o
   3   3   9       28.28       27.34      6.46 o
   4   3   9       93.56       97.84      8.85 o
   5   3   9       22.97       25.61      7.70 o
   6   3   9        3.96        0.14     10.19 o
   7   3   9      242.29      239.38     19.03 o
 -14   4   9       44.30       50.40     13.21 o
 -13   4   9       19.32       13.74     10.56 o
 -12   4   9        5.55        3.20      9.27 o
 -11   4   9      113.17       91.44     12.42 o
 -10   4   9        6.34        5.44      7.44 o
  -9   4   9       22.09       17.92      8.59 o
  -8   4   9        6.47       17.06      8.24 o
  -7   4   9      149.01      153.29     12.55 o
  -6   4   9      193.16      182.29     12.82 o
  -5   4   9       26.90       31.10      6.85 o
  -4   4   9       11.00       12.42      6.06 o
  -3   4   9        9.00        7.02      5.85 o
  -2   4   9       56.93       60.41      7.45 o
  -1   4   9        0.28        2.47      5.53 o
   0   4   9      135.70      134.07      9.69 o
   1   4   9       16.71       17.28      7.87 o
   2   4   9        7.92       10.04      6.59 o
   3   4   9      159.87      163.11     11.53 o
   4   4   9        8.03        7.59      7.51 o
   5   4   9        0.65       -0.77      7.41 o
   6   4   9      227.39      241.19     14.75 o
   7   4   9        2.69        3.79     12.50 o
 -14   5   9        0.93        1.23     11.96 o
 -13   5   9        0.00        1.93     11.49 o
 -12   5   9      196.15      221.46     17.50 o
 -11   5   9       14.49        6.61      9.62 o
 -10   5   9       90.69       95.56     15.33 o
  -9   5   9       11.70       10.96      8.93 o
  -8   5   9      135.78      125.02     12.92 o
  -7   5   9      154.00      145.40     13.10 o
  -6   5   9      162.53      152.12     12.96 o
  -5   5   9       26.97       37.66      9.00 o
  -4   5   9       11.27       12.36      6.70 o
  -3   5   9       10.81       13.77      6.93 o
  -2   5   9     1357.90     1336.80     24.73 o
  -1   5   9      412.94      447.04     15.81 o
   0   5   9        0.11       -2.66      6.36 o
   1   5   9       62.00       64.72      8.85 o
   2   5   9      221.28      228.97     13.44 o
   3   5   9        9.66       14.58      8.24 o
   4   5   9        0.74        2.35      8.41 o
   5   5   9       13.03       11.87      9.63 o
   6   5   9        8.24       15.03     10.19 o
 -12   6   9        2.53        3.73     13.01 o
 -11   6   9       36.52       22.02     13.25 o
 -10   6   9      155.06      159.14     18.50 o
  -9   6   9        3.96        6.83      9.74 o
  -8   6   9        0.28        0.41      8.85 o
  -7   6   9      403.83      405.59     20.07 o
  -6   6   9       50.79       37.82      9.95 o
  -5   6   9       70.94       71.23     11.01 o
  -4   6   9      458.95      461.76     19.95 o
  -3   6   9       58.87       50.87     10.16 o
  -2   6   9       73.01       62.97      9.40 o
  -1   6   9      273.35      263.07     14.39 o
   0   6   9      108.56      104.00     10.89 o
   1   6   9      352.73      358.39     16.56 o
   2   6   9       52.59       52.50     10.04 o
   3   6   9      108.80      104.96     12.31 o
   4   6   9        3.79        3.41      9.63 o
   5   6   9      101.91       92.15     13.18 o
 -11   7   9       47.84       44.11     16.28 o
 -10   7   9        7.35       10.64     13.46 o
  -9   7   9       18.54       34.57     12.33 o
  -8   7   9        2.44       -1.38     10.11 o
  -7   7   9      294.22      255.85     19.02 o
  -6   7   9       54.80       56.55     12.12 o
  -5   7   9       19.63       22.73     10.41 o
  -4   7   9        7.57       11.19      9.65 o
  -3   7   9      502.75      494.35     22.25 o
  -2   7   9        1.37        3.87      9.32 o
  -1   7   9       82.39       93.90     11.73 o
   0   7   9      235.43      228.96     15.60 o
   1   7   9        3.70        2.36      9.05 o
   2   7   9        0.28        3.74      9.60 o
   3   7   9       75.38       74.24     15.53 o
   4   7   9       44.68       38.59     11.89 o
  -9   8   9       88.27       90.92     18.30 o
  -8   8   9      170.77      178.98     18.58 o
  -7   8   9       42.77       38.16     13.13 o
  -6   8   9      110.98       84.27     14.62 o
  -5   8   9        6.10        9.06     11.13 o
  -4   8   9       24.35       22.76     11.70 o
  -3   8   9       16.81       25.63     12.49 o
  -2   8   9        0.29        1.55     11.36 o
  -1   8   9       10.51       11.16     12.15 o
   0   8   9       19.02       15.73     12.43 o
   1   8   9       34.50       41.52     13.20 o
 -15   0  10        0.01       10.42     19.90 o
 -14   0  10       96.18       57.66     21.29 o
 -13   0  10        3.56        7.82     15.52 o
 -12   0  10       95.74      108.67     22.07 o
 -11   0  10      128.86      152.15     22.57 o
 -10   0  10     1479.40     1269.79     48.92 o
  -9   0  10      199.31      205.02     23.01 o
  -8   0  10     1170.03     1143.90     33.28 o
  -7   0  10       15.02       14.66      8.72 o
  -6   0  10      269.70      283.24     17.45 o
  -5   0  10      767.47      748.26     24.19 o
  -4   0  10      778.16      775.49     23.16 o
  -3   0  10      121.12      126.92     11.78 o
  -2   0  10        2.69        1.23      5.69 o
  -1   0  10      852.62      893.72     28.45 o
   0   0  10      221.26      239.72     23.60 o
   1   0  10     1260.70     1277.23     45.11 o
   2   0  10        0.32       -0.20     13.22 o
   3   0  10       13.37        8.75     15.50 o
   4   0  10        6.40        3.20     15.98 o
   5   0  10      306.23      287.20     30.25 o
   6   0  10      562.06      544.55     39.27 o
   7   0  10      221.11      193.97     44.53 o
 -15   1  10       41.97       35.96     15.49 o
 -14   1  10       58.27       80.86     15.89 o
 -13   1  10       37.61       62.36     14.52 o
 -12   1  10      468.94      451.09     24.45 o
 -11   1  10       26.82       13.60     10.09 o
 -10   1  10       50.41       49.36      9.71 o
  -9   1  10     1027.01      947.16     25.52 o
  -8   1  10     2116.70     2031.50     33.88 o
  -7   1  10      215.84      196.14     12.61 o
  -6   1  10      124.08      114.28      9.14 o
  -5   1  10       53.38       52.34      7.11 o
  -4   1  10      458.42      458.66     13.43 o
  -3   1  10        4.12        2.82      4.56 o
  -2   1  10      313.61      316.12      9.78 o
  -1   1  10      431.18      416.53      9.30 o
   0   1  10      134.35      129.90      9.02 o
   1   1  10      696.31      679.84     15.56 o
   2   1  10      577.83      577.92     15.46 o
   3   1  10      191.46      163.31     16.26 o
   4   1  10       25.07       31.26     12.82 o
   5   1  10       84.32       80.53     15.55 o
   6   1  10       11.66       10.24     14.24 o
   7   1  10       78.75       63.64     20.11 o
 -15   2  10      169.81      207.15     22.92 o
 -14   2  10      169.55      173.15     20.15 o
 -13   2  10        4.26        3.52     11.32 o
 -12   2  10       11.23       11.84     10.71 o
 -11   2  10      130.53      127.40     14.31 o
 -10   2  10       63.86       52.60     10.41 o
  -9   2  10     1449.23     1394.55     30.29 o
  -8   2  10      135.33      144.25     11.99 o
  -7   2  10       24.15       29.44      7.94 o
  -6   2  10       11.49        9.92      6.55 o
  -5   2  10      757.98      765.22     19.53 o
  -4   2  10      243.53      251.09     11.11 o
  -3   2  10        0.29        0.83      5.03 o
  -2   2  10      222.39      197.78      8.93 o
  -1   2  10      223.32      203.59      8.58 o
   0   2  10       63.43       75.24      8.94 o
   1   2  10       58.46       60.48     12.21 o
   2   2  10       24.64       26.05      7.52 o
   3   2  10      273.08      297.73     14.42 o
   4   2  10       46.30       41.92      9.50 o
   5   2  10       26.70       24.40     10.65 o
   6   2  10       34.99       34.99     11.98 o
   7   2  10        2.93        4.96     12.24 o
 -14   3  10        0.00        5.02     12.93 o
 -13   3  10       22.62       30.02     13.25 o
 -12   3  10       35.07       41.31     13.19 o
 -11   3  10      162.82      168.85     16.92 o
 -10   3  10      460.12      455.72     21.66 o
  -9   3  10      550.12      503.64     19.94 o
  -8   3  10      260.06      261.07     15.35 o
  -7   3  10       26.18       28.50      8.29 o
  -6   3  10      319.04      301.22     14.97 o
  -5   3  10      124.62      126.33      9.45 o
  -4   3  10        0.04        0.09      5.53 o
  -3   3  10      567.83      569.04     15.30 o
  -2   3  10        0.00       -1.20      5.27 o
  -1   3  10      598.19      568.13     20.54 o
   0   3  10      258.26      255.43     10.76 o
   1   3  10      521.11      523.60     19.98 o
   2   3  10        6.80        8.06      8.50 o
   3   3  10        0.42        1.01      8.42 o
   4   3  10       70.50       76.48     12.13 o
   5   3  10        3.66        8.04     10.84 o
   6   3  10      193.45      210.85     17.72 o
 -14   4  10      125.57      141.78     20.85 o
 -13   4  10        1.41        0.01     12.59 o
 -12   4  10      252.98      248.17     21.86 o
 -11   4  10        2.62        5.78     10.25 o
 -10   4  10      208.01      233.46     16.83 o
  -9   4  10        4.38        0.48      8.18 o
  -8   4  10      216.62      226.95     15.34 o
  -7   4  10      476.05      431.66     18.97 o
  -6   4  10      196.90      200.57     13.91 o
  -5   4  10        0.31        2.82      6.35 o
  -4   4  10       10.98       11.70      6.63 o
  -3   4  10      372.59      386.18     14.43 o
  -2   4  10      873.24      896.46     27.15 o
  -1   4  10        2.97       -0.21      6.03 o
   0   4  10     1016.61     1032.64     26.20 o
   1   4  10      135.37      120.74      9.67 o
   2   4  10       11.22        6.42      9.76 o
   3   4  10        9.50        6.44     10.53 o
   4   4  10        3.86        5.21     11.17 o
   5   4  10       70.85       78.05     15.22 o
   6   4  10      207.92      214.32     18.71 o
 -13   5  10      266.41      319.14     26.34 o
 -12   5  10       48.59       31.45     14.15 o
 -11   5  10        0.00        0.63     11.68 o
 -10   5  10      198.47      173.03     15.94 o
  -9   5  10      279.91      256.88     17.70 o
  -8   5  10       72.61       64.06     11.50 o
  -7   5  10       48.97       42.01     10.37 o
  -6   5  10       56.63       59.21     10.78 o
  -5   5  10        2.90        5.89      8.03 o
  -4   5  10        5.64        1.75      7.60 o
  -3   5  10       47.54       46.13      8.62 o
  -2   5  10       25.26       26.02      8.01 o
  -1   5  10       12.82       14.81      7.41 o
   0   5  10      443.49      436.34     16.35 o
   1   5  10       35.09       35.30      8.64 o
   2   5  10       51.99       52.46     11.95 o
   3   5  10        0.00        0.87     11.21 o
   4   5  10        0.04        1.36     12.21 o
   5   5  10       10.46        7.72     13.99 o
 -12   6  10      112.50      116.36     18.91 o
 -11   6  10       16.17       14.48     13.35 o
 -10   6  10       14.18       17.17     12.84 o
  -9   6  10        0.80        1.98     10.18 o
  -8   6  10      338.25      366.48     20.75 o
  -7   6  10      254.01      259.28     18.07 o
  -6   6  10        0.27       -0.04      9.09 o
  -5   6  10      947.75      917.21     27.36 o
  -4   6  10       84.80       86.76     11.76 o
  -3   6  10      200.14      185.75     14.34 o
  -2   6  10        8.23        8.28      8.05 o
  -1   6  10       92.59       73.96     10.41 o
   0   6  10      563.43      560.43     23.83 o
   1   6  10       38.73       35.87      9.86 o
   2   6  10       93.63       98.85     12.12 o
   3   6  10      133.84      151.42     17.44 o
 -10   7  10        0.73       -1.09     12.81 o
  -9   7  10        4.44        3.50     11.05 o
  -8   7  10        5.72        2.82     10.63 o
  -7   7  10      599.06      614.37     26.31 o
  -6   7  10       80.78       91.56     13.89 o
  -5   7  10       79.84      100.73     13.82 o
  -4   7  10       49.98       42.48     11.67 o
  -3   7  10       72.28       84.05     12.84 o
  -2   7  10        0.01       -0.03      9.60 o
  -1   7  10        1.76        2.29     10.06 o
   0   7  10      106.59      111.57     13.13 o
   1   7  10      266.92      285.20     17.71 o
   2   7  10       94.07      116.22     14.06 o
  -7   8  10        1.93        2.17     11.85 o
  -6   8  10        5.84        8.59     12.15 o
  -5   8  10        4.06        5.89     11.78 o
  -4   8  10       36.98       44.56     13.16 o
  -3   8  10        0.16        2.70     11.56 o
  -2   8  10       15.90       11.82     12.00 o
  -1   8  10        0.86        1.29     11.63 o
 -15   1  11       33.99       24.22     15.32 o
 -14   1  11        2.82        3.69     12.49 o
 -13   1  11        3.25        2.13     11.36 o
 -12   1  11       26.54       30.10     12.47 o
 -11   1  11       41.70       32.03     11.52 o
 -10   1  11      425.27      398.83     19.20 o
  -9   1  11       12.07       16.59      8.57 o
  -8   1  11      143.50      142.69     12.08 o
  -7   1  11       10.27       14.89      7.46 o
  -6   1  11      847.87      839.72     19.87 o
  -5   1  11      467.23      462.87     15.11 o
  -4   1  11      196.15      190.28     10.57 o
  -3   1  11        0.05        2.07      5.06 o
  -2   1  11      106.02      110.94      8.58 o
  -1   1  11       45.20       45.01      7.56 o
   0   1  11      148.63      132.38     14.93 o
   1   1  11        2.00        4.55     10.78 o
   2   1  11        2.29        4.52     11.78 o
   3   1  11       37.81       38.59     13.95 o
   4   1  11      253.66      271.01     24.82 o
   5   1  11       48.01       48.96     16.81 o
 -14   2  11        3.02        3.08     12.32 o
 -13   2  11        2.97        3.84     11.27 o
 -12   2  11       20.62       28.36     12.31 o
 -11   2  11       14.70       12.89      9.79 o
 -10   2  11       61.91       47.54     10.77 o
  -9   2  11       91.77       93.70     11.48 o
  -8   2  11        1.36        3.14      7.57 o
  -7   2  11      153.39      149.19     11.95 o
  -6   2  11     2630.73     2656.67     37.07 o
  -5   2  11        3.90        9.17      6.80 o
  -4   2  11      182.82      198.00     10.89 o
  -3   2  11        8.56        6.45      5.72 o
  -2   2  11       94.25      107.38      8.37 o
  -1   2  11      127.21      125.53     10.82 o
   0   2  11        2.88        0.34      7.22 o
   1   2  11       69.42       70.61      9.45 o
   2   2  11       12.33       10.46     12.27 o
   3   2  11       37.45       22.20     14.10 o
   4   2  11      270.12      248.74     21.39 o
   5   2  11       25.93       35.14     18.84 o
 -14   3  11       12.69        4.39     12.72 o
 -13   3  11        0.01        2.38     12.64 o
 -12   3  11      254.69      250.60     21.33 o
 -11   3  11       34.73       27.54     10.93 o
 -10   3  11        1.74        4.20      9.14 o
  -9   3  11       25.25       16.07      9.37 o
  -8   3  11      165.72      161.72     13.19 o
  -7   3  11     1941.55     1831.16     33.69 o
  -6   3  11      258.20      268.61     15.19 o
  -5   3  11      424.68      434.67     15.49 o
  -4   3  11      353.62      312.45     13.35 o
  -3   3  11      202.75      191.39     11.29 o
  -2   3  11      616.00      598.00     16.05 o
  -1   3  11       40.66       27.49      9.74 o
   0   3  11      375.08      358.63     18.57 o
   1   3  11        1.78        6.00      9.16 o
   2   3  11      418.10      421.29     39.86 o
   3   3  11      141.37      146.30     14.15 o
   4   3  11       22.48       22.97     11.33 o
   5   3  11      136.45      144.64     24.50 o
 -13   4  11       14.12       14.65     13.92 o
 -12   4  11      135.41      149.96     18.56 o
 -11   4  11      440.91      464.79     25.94 o
 -10   4  11       93.05       97.08     13.47 o
  -9   4  11      150.57      179.43     15.20 o
  -8   4  11       86.17       77.09     11.75 o
  -7   4  11        4.60       15.32      8.89 o
  -6   4  11        4.62        4.94      8.12 o
  -5   4  11      392.67      376.64     19.48 o
  -4   4  11      550.35      542.44     17.49 o
  -3   4  11       45.51       57.02      8.69 o
  -2   4  11       38.74       41.98      8.22 o
  -1   4  11       53.48       56.28      8.47 o
   0   4  11       12.49       15.37     10.24 o
   1   4  11        2.47       -3.63      9.80 o
   2   4  11      229.82      233.56     18.61 o
   3   4  11        8.90        5.97     11.53 o
   4   4  11       29.45       35.01     14.02 o
 -12   5  11        0.02        4.00     13.19 o
 -11   5  11        6.31       11.31     12.93 o
 -10   5  11      202.48      269.60     19.77 o
  -9   5  11       54.94       54.62     12.48 o
  -8   5  11      327.90      332.27     19.24 o
  -7   5  11       67.36       67.64     11.74 o
  -6   5  11      427.95      441.34     20.33 o
  -5   5  11      235.02      220.86     16.21 o
  -4   5  11      133.02      124.82     12.56 o
  -3   5  11      489.18      508.21     18.22 o
  -2   5  11      493.50      489.28     17.86 o
  -1   5  11      631.76      626.97     19.47 o
   0   5  11      162.19      157.61     12.51 o
   1   5  11       24.86       24.49     12.53 o
   2   5  11        0.22       -1.94     11.82 o
   3   5  11      177.90      196.08     30.40 o
 -11   6  11       15.37       33.37     15.15 o
 -10   6  11        6.45        4.72     12.29 o
  -9   6  11       46.08       49.99     12.94 o
  -8   6  11       50.00       59.33     13.21 o
  -7   6  11       29.86       15.74     10.60 o
  -6   6  11        0.00        0.74      9.71 o
  -5   6  11      144.34      155.98     14.90 o
  -4   6  11        1.46       -1.50      9.35 o
  -3   6  11        3.08        5.53      9.54 o
  -2   6  11      148.76      163.89     14.75 o
  -1   6  11      265.04      254.76     15.91 o
   0   6  11      121.32      119.62     12.60 o
   1   6  11       10.70       10.14      9.99 o
   2   6  11       28.52       21.45     14.18 o
  -9   7  11       22.92       24.91     13.34 o
  -8   7  11       24.01       29.23     13.03 o
  -7   7  11       41.26       67.10     14.04 o
  -6   7  11      121.79      150.51     16.68 o
  -5   7  11      627.25      649.92     26.73 o
  -4   7  11        0.02        1.27     10.67 o
  -3   7  11       20.54       28.75     12.05 o
  -2   7  11       20.09        9.15     11.02 o
  -1   7  11       22.46       13.86     11.55 o
 -14   0  12       62.73       78.50     24.56 o
 -13   0  12       41.42       21.23     18.96 o
 -12   0  12        3.54       -1.22     15.02 o
 -11   0  12       20.84       16.80     16.08 o
 -10   0  12      133.99      124.65     21.57 o
  -9   0  12      175.43      178.23     21.52 o
  -8   0  12      505.85      465.42     25.03 o
  -7   0  12      336.84      339.82     25.82 o
  -6   0  12       70.79       55.26     12.20 o
  -5   0  12      956.10      932.73     28.97 o
  -4   0  12      685.20      637.76     25.34 o
  -3   0  12        5.97        7.59      8.65 o
  -2   0  12      768.19      726.96     38.42 o
  -1   0  12       28.51       13.59     16.71 o
   0   0  12      157.76      139.14     24.13 o
   1   0  12     1198.52     1195.52     50.56 o
   2   0  12      329.66      315.43     31.90 o
   3   0  12       60.21       63.21     23.25 o
   4   0  12       36.77       33.90     23.10 o
 -14   1  12       48.82       54.10     16.31 o
 -13   1  12      167.55      175.35     19.68 o
 -12   1  12       11.48       11.06     12.10 o
 -11   1  12      136.06      122.28     14.10 o
 -10   1  12      139.73      123.22     13.81 o
  -9   1  12      149.22      141.61     13.56 o
  -8   1  12     1426.78     1394.30     30.53 o
  -7   1  12      486.07      472.29     18.85 o
  -6   1  12      429.05      430.39     16.24 o
  -5   1  12       72.20       79.35      9.09 o
  -4   1  12        0.85       -0.94      6.28 o
  -3   1  12      422.32      427.31     15.03 o
  -2   1  12      136.49      154.55     12.25 o
  -1   1  12       41.16       36.46     14.71 o
   0   1  12       18.85       15.62     12.49 o
   1   1  12      174.21      141.41     17.45 o
   2   1  12      335.69      328.67     23.35 o
   3   1  12       10.99       10.87     14.90 o
   4   1  12        9.07       15.28     16.12 o
 -14   2  12        1.26        2.66     13.91 o
 -13   2  12      256.47      285.85     23.32 o
 -12   2  12      258.95      254.46     21.75 o
 -11   2  12       74.85       87.67     13.28 o
 -10   2  12       15.00       11.63      9.63 o
  -9   2  12      176.55      197.25     15.40 o
  -8   2  12      468.37      513.82     20.55 o
  -7   2  12      593.36      576.02     20.57 o
  -6   2  12      108.75      123.41     11.59 o
  -5   2  12      164.30      158.55     12.32 o
  -4   2  12       39.52       44.02      7.83 o
  -3   2  12      993.21      972.65     19.30 o
  -2   2  12      637.57      600.42     22.16 o
  -1   2  12       68.60       59.71     10.11 o
   0   2  12        5.05        2.36     13.91 o
   1   2  12       26.86       29.96     14.16 o
   2   2  12      179.56      181.59     19.83 o
   3   2  12      411.63      385.97     29.67 o
   4   2  12       33.18       40.54     20.39 o
 -13   3  12        8.31       -1.70     12.56 o
 -12   3  12      243.54      267.45     22.23 o
 -11   3  12       36.37       41.65     11.88 o
 -10   3  12      414.74      397.62     21.36 o
  -9   3  12       32.62       37.40     10.51 o
  -8   3  12      127.07      120.62     12.89 o
  -7   3  12        0.35        5.58      8.30 o
  -6   3  12       48.34       50.45      9.84 o
  -5   3  12      196.23      207.81     12.95 o
  -4   3  12       66.14       62.32      9.01 o
  -3   3  12       34.23       37.79      8.10 o
  -2   3  12       65.82       76.82     12.29 o
  -1   3  12      420.20      381.74     20.15 o
   0   3  12      264.86      242.13     17.64 o
   1   3  12       51.60       53.51     12.63 o
   2   3  12      288.85      308.15     33.39 o
   3   3  12       76.67       83.90     26.09 o
 -12   4  12       19.31        7.49     12.87 o
 -11   4  12       22.74       22.47     13.30 o
 -10   4  12       20.11       15.33     10.80 o
  -9   4  12       13.03       10.50     10.29 o
  -8   4  12       49.12       48.68     11.46 o
  -7   4  12       32.94       20.91      9.90 o
  -6   4  12      237.96      242.91     16.14 o
  -5   4  12       77.53       78.09     11.07 o
  -4   4  12       50.71       58.93      9.54 o
  -3   4  12       39.33       32.06      8.71 o
  -2   4  12        6.15        3.78     10.24 o
  -1   4  12        3.92        6.46     10.94 o
   0   4  12      742.92      757.77     27.69 o
   1   4  12      423.44      408.12     22.87 o
   2   4  12      220.82      202.61     19.43 o
 -11   5  12      123.32      109.20     18.11 o
 -10   5  12       26.31       18.88     12.32 o
  -9   5  12      243.48      228.29     17.95 o
  -8   5  12        2.61        4.32     10.45 o
  -7   5  12       52.62       58.83     12.26 o
  -6   5  12       85.77       83.86     12.76 o
  -5   5  12       17.99       17.96     10.12 o
  -4   5  12       36.92       32.54     10.68 o
  -3   5  12       70.58       53.50     11.09 o
  -2   5  12       43.13       35.83      9.80 o
  -1   5  12      112.66      138.95     16.92 o
   0   5  12      150.75      160.84     17.79 o
   1   5  12       99.48       96.49     16.66 o
  -9   6  12       11.56       13.58     12.59 o
  -8   6  12       11.28       12.86     11.81 o
  -7   6  12       29.19       33.75     12.36 o
  -6   6  12        1.94        3.51     10.86 o
  -5   6  12       32.73       27.61     11.38 o
  -4   6  12      195.48      193.93     16.51 o
  -3   6  12        7.88       12.64     10.63 o
  -2   6  12       80.83       82.20     13.21 o
  -1   6  12       39.39       41.12     12.12 o
 -13   1  13       33.51       53.22     15.42 o
 -12   1  13        0.11       -1.25     11.84 o
 -11   1  13        2.83        2.38     10.43 o
 -10   1  13        2.53        4.34      9.75 o
  -9   1  13       82.50       89.79     12.86 o
  -8   1  13       56.66       48.78     10.61 o
  -7   1  13        0.68       -1.13      8.05 o
  -6   1  13       17.10       15.38      8.03 o
  -5   1  13      259.40      257.79     13.82 o
  -4   1  13      370.75      389.80     15.10 o
  -3   1  13        6.51        4.17      8.65 o
  -2   1  13        0.66        2.87     15.15 o
  -1   1  13        2.82        2.49     15.17 o
   0   1  13      121.81      115.20     18.45 o
   1   1  13        0.13        3.11     14.61 o
   2   1  13        0.08        2.76     15.64 o
 -13   2  13       73.56      101.79     18.41 o
 -12   2  13        2.79        4.17     12.10 o
 -11   2  13       48.60       64.70     13.19 o
 -10   2  13        0.00       -1.53      9.71 o
  -9   2  13       20.24        9.71      9.83 o
  -8   2  13       13.07       16.07      9.34 o
  -7   2  13       43.67       47.46     10.44 o
  -6   2  13      391.81      392.12     18.06 o
  -5   2  13      273.24      273.13     15.63 o
  -4   2  13      140.18      143.29     14.73 o
  -3   2  13       22.75       20.05     10.58 o
  -2   2  13       92.72       86.95     22.55 o
  -1   2  13      100.44       91.12     23.83 o
   0   2  13       47.37       40.32     22.38 o
   1   2  13       17.54       26.92     22.16 o
   2   2  13       54.54       69.87     21.54 o
 -12   3  13       19.80       28.13     14.09 o
 -11   3  13      105.61      112.83     15.67 o
 -10   3  13        2.44       -2.14      9.97 o
  -9   3  13        4.83        2.36      9.74 o
  -8   3  13        0.67        2.64      9.55 o
  -7   3  13      226.80      211.32     15.76 o
  -6   3  13      168.21      141.68     13.23 o
  -5   3  13      180.82      184.04     13.86 o
  -4   3  13        2.62        7.13      7.87 o
  -3   3  13        3.62        2.54     10.68 o
  -2   3  13        0.50        1.95     10.50 o
  -1   3  13       91.97       82.95     13.92 o
   0   3  13       17.14       15.22     21.05 o
   1   3  13       29.16       20.96     22.83 o
 -11   4  13      122.49      141.74     17.17 o
 -10   4  13       27.15       40.37     13.16 o
  -9   4  13        0.22        1.49     10.63 o
  -8   4  13      153.82      154.14     16.35 o
  -7   4  13        0.11        0.79      9.81 o
  -6   4  13        0.12       -1.73      9.29 o
  -5   4  13      438.00      454.45     23.66 o
  -4   4  13      384.78      393.98     18.81 o
  -3   4  13        6.45        2.44     11.52 o
  -2   4  13       62.45       61.30     14.08 o
  -1   4  13        0.34       -0.78     11.92 o
   0   4  13        5.57        6.70     12.74 o
  -9   5  13        6.57       14.52     11.99 o
  -8   5  13        2.05        2.22     11.23 o
  -7   5  13        0.90       -2.51     10.63 o
  -6   5  13        5.43        7.97     10.94 o
  -5   5  13      152.91      164.85     15.45 o
  -4   5  13       31.42       23.56     11.13 o
  -3   5  13        3.24        6.53     14.45 o
  -2   5  13       18.05       27.86     15.69 o
 -12   0  14      190.33      238.05     31.27 o
 -11   0  14        9.62        4.27     17.24 o
 -10   0  14        4.76        8.87     16.41 o
  -9   0  14        0.02       -0.12     13.40 o
  -8   0  14       53.57       70.33     15.94 o
  -7   0  14       29.60       13.02     12.78 o
  -6   0  14       10.14       18.77     12.87 o
  -5   0  14      687.31      789.33     29.83 o
  -4   0  14      944.38      904.82     70.45 o
  -3   0  14        8.82       18.74     29.66 o
  -2   0  14       75.96       85.16     35.98 o
  -1   0  14      674.80      696.92     46.13 o
   0   0  14      207.73      244.96     33.51 o
 -11   1  14       92.43       92.82     14.94 o
 -10   1  14       30.46       36.62     12.03 o
  -9   1  14       24.33       29.80     11.36 o
  -8   1  14        0.02        0.05      9.73 o
  -7   1  14       37.27       48.94     11.18 o
  -6   1  14       98.55       79.95     11.14 o
  -5   1  14       49.79       40.28     12.81 o
  -4   1  14       89.16       80.17     24.68 o
  -3   1  14      112.05      108.98     26.85 o
  -2   1  14        1.78        2.64     16.66 o
  -1   1  14      165.18      163.80     24.07 o
   0   1  14       63.76       60.35     21.85 o
 -11   2  14       16.87       23.59     12.65 o
 -10   2  14       55.97       46.47     12.92 o
  -9   2  14       62.89       85.29     13.42 o
  -8   2  14       15.86        8.63     10.31 o
  -7   2  14        0.00        3.33      9.49 o
  -6   2  14      275.77      316.25     17.93 o
  -5   2  14       67.17       50.15     14.99 o
  -4   2  14      207.15      188.84     20.54 o
  -3   2  14       65.34       86.14     24.85 o
  -2   2  14       32.32       28.49     22.97 o
  -1   2  14       16.80       20.67     23.85 o
 -10   3  14        8.66        3.89     11.53 o
  -9   3  14       21.94       22.39     11.72 o
  -8   3  14       84.22       70.75     13.35 o
  -7   3  14       25.32       34.87     11.69 o
  -6   3  14      224.69      243.10     17.45 o
  -5   3  14       42.88       51.75     15.62 o
  -4   3  14       86.16       85.29     14.86 o
  -3   3  14        0.73        2.79     11.91 o
  -2   3  14       29.01       31.79     23.84 o
  -8   4  14        0.08        0.14     10.88 o
  -7   4  14      313.74      324.51     20.53 o
  -6   4  14      162.23      163.14     16.05 o
  -5   4  14      109.98      124.50     19.41 o
  -4   4  14      101.89      105.57     18.85 o
  -3   4  14       21.26       22.03     15.58 o
  -9   1  15        1.56        0.03     11.16 o
  -8   1  15       44.42       54.22     12.59 o
  -7   1  15       10.82       11.08     10.81 o
  -6   1  15       15.74       15.79     14.34 o
  -5   1  15       22.84       32.17     24.70 o
  -4   1  15        9.91        0.79     22.37 o
  -8   2  15       49.23       46.86     12.85 o
  -7   2  15       24.28       16.85     11.26 o
  -6   2  15      168.29      205.81     22.34 o
  -5   2  15       43.18       43.57     15.74 o
 
